# Supplementary material for: A putative origin of the insect chemosensory receptor superfamily in the last common eukaryotic ancestor
Source: eLife. 2020 Dec 4;9:e62507. doi: 10.7554/eLife.62507 (PMC7746228; doi:10.7554/eLife.62507)
Supplement: Supplementary file 1. — Provisional protein nomenclature (as used in the figures) is indicated in the header of each sequence. Note that these names do not imply orthology between species. Manual corrections to sequences are also noted in the header (e.g., in TtraGRL3 a large C-terminal region was removed as this is likely due to an incorrect merging of exons of adjacent genes that are separated by a gap in the genomic sequence assembly). [file elife-62507-supp1.txt.zip]

Archive with 1 entries (1 files):
- 201130_Suppfile1_MicrobialGRLs.txt
