# Supplementary material for: A putative origin of the insect chemosensory receptor superfamily in the last common eukaryotic ancestor
Source: eLife. 2020 Dec 4;9:e62507. doi: 10.7554/eLife.62507 (PMC7746228; doi:10.7554/eLife.62507)
Supplement: Supplementary file 1. — Provisional protein nomenclature (as used in the figures) is indicated in the header of each sequence. Note that these names do not imply orthology between species. Manual corrections to sequences are also noted in the header (e.g., in TtraGRL3 a large C-terminal region was removed as this is likely due to an incorrect merging of exons of adjacent genes that are separated by a gap in the genomic sequence assembly). [file elife-62507-supp1.txt.zip › 201130_Suppfile1_MicrobialGRLs.txt]

>SpunGRL1 gi|907093037|gb|KNC99049.1| hypothetical protein SPPG_06000 [Spizellomyces punctatus DAOM BR117]
MTLLIVKTVECDPETSYASPETLSLGRTHIKGRKTWSMLDLESIDYQAVSLSTFKGARFLAFLFGVDPCLECRPMMRKIAKVVNVVCLCLVVVVLGAYIRMLMTVQGMMGLGQLALVLYILTTSIFLLVLHFLTRGQKPNDLSTLAARSGLLAPVRRHEETLVFAIFLGAFLGTTISWYVPVGIQLDDENAALWPMIWIWSPSDIYKYIHHGGVRFLYTFLHIVGVTVYDGATYAFLFRVYIMCKGLCYQWQTLRRDVPLTTPQDVEEFMTYFRKADTQLRKFCAANALAIAIFGIVHAINLGDGILLVFTSSNWNLPSFLVPTMILHAFATSLFSLVIVVYSLASVTDEVRRTIILLSDCLCRFRDTPSEMDTAARVHRFLCHLDRSPKGFQLYGFVVEMKLLLQGITAAIYAGSMWGFKRVIS

>SpalGRL1 TPX68946.1 hypothetical protein SpCBS45565_g02777 [Spizellomyces sp. 'palustris']
MNLTIVRTVEYNPGTSFSSPENLEDVKVKLRKKSKTWSTLDLESMDYRAASPPTFRGVRLLASLFGVDPCLECRPMVRKIAKVVNVVCLCMVVVVLSGYIGMLMTVQGMMGLGKLALVLYILTTSIFLLVLHYLTRGQKPTDLSTLAARSGLLAPVRRHEETLVFAIFLAAMLGTTISWYIPVGIQLDDENTALWPMIWIWSPSDISKFINNGGVRFFYTFLHIVGVTVYDGATYAYLFRVYIMCKGLCYQWQTLRHDLPLTTPQDVEVFMTHFRKADTQLRKFCAANALAIAIFGIVHAINLGDGILLVFTSSNWNFPSFLLPTMILHAFATSLFSIVIVVYSLASVTDEVRRSIILLSDCLCRSGDIPSEIDTAARVHRFLCHLDRSPKGFQLYGFVVEMKLLMQGITAAIYAGSMWGFKRFIS

>TtraGRL1 gi|923135227|ref|XP_013761079.1| hypothetical protein AMSG_02047 [Thecamonas trainees ATCC 50062] >gi|906562792|gb|KNC56035.1| hypothetical protein AMSG_02047 [Thecamonas trahens ATCC 50062]
MPSATRIYPSPHPSLSVMPKTAAKRRGTNRHRDKPRNRNKVDLSSSYPRQPSDLSDHPSPSGASTSLPESSRGDPSLPPLPKSSGRRARRHHSNSDSDSDSDSDSASAMESGSSSPPPESKYDKSEDESKTAAHGSRQWHSASSSSGSGSDSSSRYDNDALLRKFERGSLGMVDYRNDNDLMQRGHWSLWLAHIMTIVFGINAPSALWRVYSLTIAAAVTTVTVVQIVSLFSDFSDLEHGIIVLLAALWYLLNMLTAWSFALRFWGHTGWLFGMWKAMWQSEADVCRSHHRLRLLMPAVIFGVVANLALTLAARWFGLQRDAQSVFREMFVLSSNGAQVVFTVIHVFATGIFLTPLALFFDTAVSLTRRIHWLQKKVFRDEKSLTELVDDFSELSVHAMLANKLFGPWLTCIFAVQIPLVAICLVSLLSYTSLDGLTISVLALWLVVNTVLTFTVAFISAKLHADTEATIHKIALHVASGRSSSHRSEFMFFTASISAHEIGFRVGGSVLITFHVMTKVISFIGSLYLLLVGFRAQ

>TtraGRL2 gi|923120380|ref|XP_013753662.1| hypothetical protein AMSG_10508 [Thecamonas trahens ATCC 50062] >gi|906561266|gb|KNC54509.1| hypothetical protein AMSG_10508 [Thecamonas trahens ATCC 50062]
MIAQATLRTKKSRSKPRPVSAMYALDIDVTASGDSDGDAGAGRVVGAEDVELAEMTSGSTGGGEQGAAWSPEKSGAGMASPQSGSSPSRTDELRRARARADSEAIRTMLAAVDVQSGGSHHFMEMTTSSLLNAAAEEGHIPHYDSVQSLRGRYTPVVIMHWLTRLLGLTRIGAWERAVGMVIFVVGMVLFGAQAYSLFTNFTDLKHGSVVIIAACWTLYNMVSLATFIFRFGNVHAGWLFSTWKAAWKTETDLAKSSWLLTIFLGLLAVTVGSNAIITIVARWSNLSPSAQQVFREMFVFDSDAIQILLTIDHLVATAVFILPIALFVDVMQTLTRRIERLHYSAIVVGRTLPELTMDLKDLAQSFDTVNAAFGPWLGAVFAIELPLIVFCLVSLLDYASLDGLTIFILVIWALMNMVVAAVVALPSARAHSLIHKLEAAIALHLDADSTLVERSDYVFLVTTLNAHNMGIKIAGATNITFTLMSQAVSFIGSFYLLLVGFRTS

>TtraGRL3 gi|923132535|ref|XP_013759733.1| hypothetical protein AMSG_03829 [Thecamonas trahens ATCC 50062] gi|906554152|gb|KNC47395.1| hypothetical protein AMSG_03829 [Thecamonas trahens ATCC 50062] C-terminus trimmed
MRLRHKHSSSRLHEIRTDAESGPLGAESLSSSSELSHDILLVNEKADFDEIMRNMPWIAAYQAVLMTLGMDQAAGKRRSVITTFRSLMLSLLLFSVSLVAFYNATRNERWTMLTLIGLWYFHCGVFLGVMTLHMPSRWFRHLIVSLVVHAADDPLVSLSSESDGGRGSRSRSEAVRQRAHADILPTHFLKILNHGFRYLMIAQLVAITFNVSIGAAFFIDIGTATDVYISIIQPFDSLGFKIFAFFSNTVATVVWIFPLPPFLLSLYILHKQFAHLADAIRRGAIPLPEDMAVTHQRIHRRSVFLTHFARWPIGLNISSHAVFSVFLSYRIVTQDSADMELLVIEMFWLLAATLVIFVITFLAAYVHSSGSEAMVFAIADVHAPTFDMRTELEYALSTVERRASGFRLAKTFLITWTVLAKIVSLFVSFLALLNNMRGRN

>TtraGRL4 XP_013759396.1 hypothetical protein AMSG_02477, partial [Thecamonas trahens ATCC 50062]
MFVPLHSGSRSRGAVGPVNGGEGAGMPGPSALHCVPEHVQPMRLLLSLLAVAPSRSGLYRGLWRPLLFTLVLAGTGALSWAALLDTRFPKALIVGTAGLSLASVAGWLSLAHYLGSGHSRASAGFLLSLAEGRMRLRLRSTTRVYAFGALLASVVLSVGWLAVSWMAVSGIDNNDGVDDDPDSSMPIFYILYAVAVPVNVTVFVFAVAVAALMAHISRAQVAALAVSMEDGTLSMERVVRKHATMARLARRLSSLMQSFVVPVFIIFPLSISYQLWDAARASERADNELNGKYYLVIYALALILVATIFTSINRKFSSLTDTAAQLHRVGSHSFTDINTLLGYLVASRPPFLIMGAAPSPAIVPILILAFFGVVGTLIHQVSL

>TtraGRL5 XP_013757274.1 hypothetical protein AMSG_05888 [Thecamonas trahens ATCC 50062]
MEPLRFLITAVGLSPSPTVFNRAYQGLVLAALLAAPILLFVIGLNKYESRLTESTLVGAAILALIPVISHLMVMPYLARNYIADEVHVCLAADPSARKKIMALGTAHAWGGLVIGTTFAVLWQVNLFRALKDGRDWARDSSGLKTLFVLQAVAVSVSVASFTMALVLYSLVCNIIRMQAGTFSTGIKSGKYANEAIVYGHHHIKTSVAVTNQMFSRWIFPAIVVTLFSISFQTVGYFHQDKHSSQYNGAYYIIVPAFLLVFLIVVASTVTGKIDRLKYNVGALLSSDYTRAGTLSHVLAYLQNVDDSFKIFGVAITSSLSHLIVFAAIASVGAFVWEGIH

>TtraGRL6 XP_013755387.1 hypothetical protein AMSG_08306 [Thecamonas trahens ATCC 50062]
MSSASAYSDYSPSSADAPIVLDDHKDDEVSSSRDDPNAGSVSDVSLASGDLISDNGPPHVALLPARMNSDGELVAVAPMARGSSARSLTLLQPMAGWLAFCGYAPGGGIVGTGWAFLVWAMVVTHAVVMFSLTVYPMRLTESTLSGLAILALAPVITLPTFNRYMRSGVLEDEVATCKYVHQYSGRAVRQLALGHTLAAMAVSLFLVVGWNVTLGLALDGQGFGGGKSDALYWVELVTSIFAIPAMVTPLAMLSLVCNLHRLQCLSFIGRLTDADMHIPSALRLHQAIRRSIKASSRLFTRWVFPAALICAVSLTYQIYGYLLSHSSSRQYNGIYHIIAVTLILVVILGATTSVTRAAHNVRHATAELYAVSFGSAADISRFMVYLNNTDLAFRIFAVPMYPAYNSLVIVGFSAVVGGVVRQATI

>PfunGRL1 Protostelium aurantium var. fungivorum PRP89608.1
MSALSYEELPVLEYREEDEDDHFLVAGENRISFNQFRWLPIWVNTLGVSEDGHLWRPIVTIISMLVWTIWQIVIQFYVGLTIHSQIGGTEITIQSIGNPVWVILSLYGLLSYAYLLWYMRYHKRHYKTLITKQLSVEPKIETEISNKILRNMILTLTVALLFLIASYIKSIIAMVHYSKYHEIPYKTMQSLPASIFILHSLVEPIMWFAGSISIFSCFLIMDLLGWVHAVDIRIYCSQLIYAARSTGQPDNRIPIDVLITQHQRLRTDIKKTQKLWTPVILGSLFLGTALLLSSVIMWRMNQVQYDDITPPLIVVLFLVVSSVYLLNIAYVNKFGGELCGQLYQSSALKSPHCSGDIIRQIDFFENYLKSTPMQFTVLGISITYQKLGGFLFVIFELSAAVLIKSFHNEV

>VbraGRL1 gi|873229487|emb|CEM13019.1| unnamed protein product [Vitrella brassicaformis CCMP3155]
MDGSSSTSTNEESDKNQREDAKADLATADTDARQKQGTEATSSIRRLEHVTTDLIEDEALKWMVLLLRITFLVPHTRAERVVAAVAMLVPWLSAVQQLLFLVDLDAVEANDDRAVLLTNSALWHVLTGCVRLWLLLCVPKQKLCKLFKCLLRSSYWHMKPPPAVAFSTERLNRTAKIWSIVCFCTGVLNWALLFFGYFIGAEIRLVINYPYAQPDGQGWTIQEEEPGIYWWAVLQLVLQGLCSFAWIVPLLPYSLAVGLLHERFRHFGMALDHLIPALGNSNELLGVHRDTDSDGQPTGKVPSLAQLTVAHRQLCQAVLVVDRIFRPFVATWFSVNSALTIFLIYRIVFFREGASSTLMGSFFFWLLTGLLLQGIVGYKAAKIYAWHDHLLSKCLQIQLPPDQHTNAPPPTPPPLAAPLTSRQSSRKPLLLLRSHSLDTSIAPMCEEALAQSTHIVTRREETSESGVQRELELLRFAHQVSNLRPGLTVGGAVLLNWQLIGTAASVVASVFVFLYETRKGNTETE

>VbraGRL2 gi|873240772|emb|CEL93132.1| unnamed protein product [Vitrella brassicaformis CCMP3155]
MNGSSVSSSGEPSKIQPEEDGSAANGVEIEKSAVGLPPSVTTGERLLGEDALKWMFVLLRASLLVPYGRAERVASGFACLVCWYLAIIDALFLEDTEDFFTDTKGRGILLSATTLWFLMCGGIRLWMLVSVSRERLAMVFACLVKGSYWTLALGDQSKDVAESFSRRVKVWSVVCFAAALTSWLLLVFGYIIGAQTRRVFNFPWADWFIEEESPGIHWFGLVTAILSIFPCFVWIVPLLPYSLAINLLHERFRAFCQSLDDSIRPLERQKTRPGEPSSYAEAAAGKKPSVRQLTLAHRQLCQGVMMVDRTFRAFVAISFTINTALSILVVYRIVFFGYTASSAEAGAFVFWCVGLAIQFFVCYKSAKLFSWHEHLRLRCHQVQVGLPYHASSTPTSLASQMTRCHSVADDLTSAGGPGGDSSTSSRRAVTQEALYARQERLELELEHLRFSHQVESFTPGITVGGAVTMNWRVLGVAASVTASVFVFLYETRKNNRGEGE

>VbraGRL3 CEM19221.1 unnamed protein product [Vitrella brassicaformis CCMP3155]
MEGRSGSDPPASSSAKVIEVPTVSSCATKVTTSLDLALDSRHDHSTLPVIMEEETLSRRLRKCCKCVHESLQILCCIPSSIIWKRRKMGVSMQKMDFVKRELRTFVIWSRLVGLSFLPDDNNFVLWVWPVIIQVLLWHTTFVNTMGLWWSVTYQHQLQHMQMEASEANGSDAQQQQQQERGAAEMRQEEPLDPFVVFLFFSASLAITVSYTVLRIQWYKKGATFGQVVEFHRARGGRFLRLLRGPIVARLVISIVICIASWLHFTLHEYISKWVRGKAVGQYIMPGSEWEGLNVFVHVNVTISAFLGYLVQPMIAVSVAGLLSTICQMHTAAVNCLLWELSEPVRIQERQRKRRINKKLSAGQISRYDSSEQLPLMNAVTGHSTSGDHLAMDDDLRALSSLVQGGGEGREGAGEDEEEAGVTYTPQRVAYLMDLHRKIDSLITRSSRAVQLPIATMSLLYFITFLTCAFLFVFLPKKTQDVNMVICVIGVFITVGISCYWLLRASSQVTAKCRRLGETASLNPCPNALLHIDVDETALADGEVEGFIHPQTETPAYRASILRDHTIVISATNELAALPPLFPPSSPSTSPSHRDKNEPSPVVESPLSLTPPKQSRSLSEGEAVSNGSPTTAPSAAASSSGGPPCVIGKQDAEVQTSGRDRAEDDASVRRPPCEDWLQQVMLVQFFSSTSSGWRVYDSLITPELLSRVVYGSVTIFAIAIQRVVLSYGEVV

>VbraGRL4 CEM01650.1 unnamed protein product [Vitrella brassicaformis CCMP3155]
MTLASVEREKQDDTADRPPLGSVPCGRECQSDALRQSAAIHIASLSLYADLQHTNGGIDQHTWHRAKQALDAFRNDMQLPGTSASDHDDAGRRGTQQHRQQGRQAISTSSCEPMPEPHESELRVRGSASTRAPSPNYEAPLCVAATSTMLKPEISQVSSRDSVGWLQWCAMIFMHPKHYECHAPELDETVQFMHQGTPLETWWVRVAGLSPSSSDSRLVRQIWPIIIHIVLWYGAICNGIIFFYSAVDPEWCDRSYSPEWCGGREDLLLLFMFWSIALAVAVAYTVLRVQWICRGNAFLYALDFIRRECKDEKNLLNRLTRDVRSKFTWTMVFTLLFWGYFFYIGVIYRVAFATDRQKKYWGAFPGLHTWPIFREINSYVLDVASTLFEPFIGMTVAAQTGIICTIHRSSFNVLMYHMLKRDRRIHRNGTTGDDDVDTPLSVPQLIEMHRFLDGMLNKSSHILELPITAMGTLYCISFLSCLYLLLFRPPVGETGQLDLFFVIVAIFFCIGVCMSMILSDTAKVTAKCARLAEIASFASRHYQLYGEHPPPNSPQYARTRLQGLVSDRTMSRAVAESISKGACSATTREVTTDKNKRPDIGRFTRRLLRVWRRVKKEHSERREGDLEAGLDREDTLGSRVHLVEEVGAPVQKARTQADTPTGNLSEAMQQILLVQYLQASNTSWRVYGVKMTSTVQGRILYTVGTLIAVGLQRALSTSFS

>VbraGRL5 CEM10760.1 unnamed protein product [Vitrella brassicaformis CCMP3155]
MTGIDRDEEPPESESNIPTAACNAEEALRQSAFAQISSLSVYARLQRTSGAIDDATWQRFAHQLDDLRRDMLLMHGHDDNAQNDGDNDNGATMVDNGVSTSICEPMPEPYGSQQLPTRRVVKLPSNKTALGMGMISTQTDLHSVESSRVEVGWVQWLMMMFLHPKHFENLTPALEDVVDFMVHGTPLETWWVRIAGLSFYPHDSRLVRQIWPIMIHLILWHGAICNGVVFFFSAIDPMWCDRNYDSDLCEGTDLLLLFMFWSISLAVAVAYTVLRVQWIYRGDAFLHALDFVRSECNEANVLHRLKKDVRAKFAWTVVFTFLFWSYFFYIGVIDRALVLSDRHKKYFAIFPGMHNAPQWLLELNGYLLEICGTLFEPFIGMTVAAQTGIICVIHRSSFNVLMYHMMKRDRHMQMHARAQEYSSRPPMAMALTVPQLIEMHRSLDGMLNRSSLILQAPITAMGALYFVSFLSCLFLILFREPSSNGLDVFFIVLGIFFTVGLSTYWILSDTAKVTAKCARLAEIASFASRHYYLCGGTENRPSLPTPASSHAPTHAIVRDLTLSKAVADSIMLAAATPRSSEAPSRQATADLSITFPTNGSTVAAPEHSRTNIKRSFFVLRPSVARLMRAWRRLRKVKSAEPRKIEIQSRSRRAGEEDLESGVLGDIPVRDDSCALSYTAFVRESDAGLGGVCDGMGMGGGGGVYNVGRPGVKPASSGCDIMHEAMEQLLLVQYFRASNSAWRVYGVEMTSSLLGRILYTVAALVAVGLQRALSL

>VbraGRL6 CEM25255.1 unnamed protein product [Vitrella brassicaformis CCMP3155]
MPEDPENASPAPVAASAPAREAALHAVVRSQLDALQNTADALTLVKTTQEAIQTSIVQLRELFKASPASERPRARTLAPQLPTLTRRVARAPSAPSADVPGPANGFKQAPSAGIRQRSITINGIGATHPTAASTPDTGDEEHPALQDAPYSRALGTRTESVASYESSTEGEGALRAFCRHYWQGILEPRMPVETWETAKMLRKGNKVLAVWARLAGLSFIPDDGVFLLVIYPLIIQLILWHSAVMGIISFTSSVIGGSKVMIQAGDPVVQFLFLILMFAIALSYTVLRAQWVTRGYTFLSAATFVLENGVDLARKVKGMARVRFAVCLSFAFLCTLVVIVFNQQVFATFIFVENGSFAWKVNVWISVVLGHFFGPFCGLTVAGIMADICDIHSATVNVLLRRLTERAQSKNKTKTKTKALDAYQLIALHRRVDGFLVRSARVLELPITVQTTLFFVCFLTCAFILIFHKGRGSTGDPEEDAESVAVYHVAPLVIFVAVSVANYWILSSSSGVTMRCRRLPVIASLSCRSPRPPSLGTTPPGSRPDDANVHSPPLLRSRTLTKADAIREKLDVIQEEGIVASSNLDILEGRAAKSEEVRKATWWRIMKGLFPSKSERQQQKRRVRSIDIEWREMATRDNYDTDNDGADDGCQLPPAETPVAAVRVASSKSLASILVDHLPLGPPGVSEAETRPSTTLRSMSRQSTEESNVAPSRGGGAGAGGLGEEAARQYVDDVAEQLLLIQYFTAANSGWRVYDVLVTTDLTGRVLYGILTVLAFALQRTVFTDMYS

>CpriGRL1 QDZ19318.1 hypothetical protein A3770_02p18360 [Chloropicon primus]
MGSTMRSDFYTTLDQESSLAKPLVSSRSMAKVYFTHNVGTSRLSQLMRLPRFQTSRVKHPEEGGGFLYPTRTRALKAELQRASDYFATILAFLGFRPGDRKRFGLLFTLVSMLFLGFLFPIFDMICSDDVVSDQKLKGLIHMTGIYRFLVYIVSLLWMLRVSRRWNLDALLFLKVDKLYVSRIAEEKGLGGMWVYAAIIQNFALEVMCLFGPYFLIIVFAKAWWFFNSLGNSKLYSSSYNFMGHVLMDSSSPLYVKILFYFADLLSQSYMQIIYLVPCVYFRMVSSLVLLEMKAYKEMVTPDKKADEKNDQLGELLSEDVSMQHSLASNGSAATVERGNSFSASKGLNASSWCNSSMDAKKGDDEESAKDPNLEDSMDKFELEDLPSPSHRDAEAGIQRGPPGGLNLPNKVYMSKNAMGAMRRRRSSVYDRYGSNPFGLYVDSSKRIPEDDMYEFTDSEEEDEMKHHHDDEQSFPVLREHSLLQKVLRLISHRFRQFLLATFILIFFESFGTLYYILNAIMDMDRKEADHYNFTGVVVRLELSSSALLHMMGLIFNVRAILIMTHRLRAVHTIASEQHAHLTCKMDLMKDEDDEKEMLKGLGLEFEQYMKRQSLLQYMVNHPLGITIYGFLIDREFLRSFHMVIVSLTVFLVSMIMGGSHSSQSGGNHKA

>MpusGRL1 Micromonas pusilla XP_003054778.1
MARRIDSVPNIAETLGESSMSRVLPTHPIARRRTATGAEDGRASAGAEASEEPPSSSGVRRTRTEPVDDADGDGVGGGGGDDGGGGDDGGGGGGDDDDYPFSSPPSPSSARASEDERGVVDELPALRSFARLLRVVCVVPSRLPLSERDADAAAAFAASARRARATEAEGIVELAPLLSTATPPGASPRRRRRRRAARALADVFCVLATMLLGLVAPLYRARYEVVNAPDAAVTRLDAKAFAFLCMHFYVCWYSLQVRYCARFSLADVLFMRAAGSGACPARHRKRYDDAPSTRFATPSPRHRHVISTVHDAYVGIVKRQSWRELLRLLLPFVVLKLAATAYVHVGGGARKETVSYAIPGWWRRRRRGGGDAASLTGVGKAVAVSVGFVSESYMAAVFLTTCVLFRLTCALVLLKLNAFLVMMRGTDDDDDEAAAAPAATDDDDDDDDDDADSLRSTGAPRRERDETSRATTTTTTAAATATTTTRSNHRAVMSEHLNLRFVLNALGKRFRLFLVLTLLLTLIETVVSLYELVLDFAVAAKRSSGGGGVSGVIAVLARADLLLNNALHLAGIGMNVRAATLITHRLQRVVGHFSQQHAAYTMLDSDDDDDDGGDDEGGGGGDDDVENSRRRRRRSSARRRVDAFIERDAVLGHFRDRPLGISIYGFFVDRYTIRTLDGVVFGSVIFIVSRALMDAARADGE
