# Supplementary material for: A putative origin of the insect chemosensory receptor superfamily in the last common eukaryotic ancestor
Source: eLife. 2020 Dec 4;9:e62507. doi: 10.7554/eLife.62507 (PMC7746228; doi:10.7554/eLife.62507)
Supplement: Supplementary file 2. [file elife-62507-supp2.zip]

Archive with 1,168 entries (997 files):
- 201130_SuppFile2_TOPCONS/
- __MACOSX/._201130_SuppFile2_TOPCONS
- 201130_SuppFile2_TOPCONS/seq_8/
- __MACOSX/201130_SuppFile2_TOPCONS/._seq_8
- 201130_SuppFile2_TOPCONS/seq_1/
- __MACOSX/201130_SuppFile2_TOPCONS/._seq_1
- 201130_SuppFile2_TOPCONS/seq_6/
- __MACOSX/201130_SuppFile2_TOPCONS/._seq_6
- 201130_SuppFile2_TOPCONS/seq_7/
- __MACOSX/201130_SuppFile2_TOPCONS/._seq_7
- 201130_SuppFile2_TOPCONS/seq_0/
- __MACOSX/201130_SuppFile2_TOPCONS/._seq_0
- 201130_SuppFile2_TOPCONS/seq_9/
- __MACOSX/201130_SuppFile2_TOPCONS/._seq_9
- 201130_SuppFile2_TOPCONS/.DS_Store
- __MACOSX/201130_SuppFile2_TOPCONS/._.DS_Store
- 201130_SuppFile2_TOPCONS/seq_10/
- __MACOSX/201130_SuppFile2_TOPCONS/._seq_10
- 201130_SuppFile2_TOPCONS/seq_11/
- __MACOSX/201130_SuppFile2_TOPCONS/._seq_11
- 201130_SuppFile2_TOPCONS/seq_16/
- __MACOSX/201130_SuppFile2_TOPCONS/._seq_16
- 201130_SuppFile2_TOPCONS/query.result.txt
- __MACOSX/201130_SuppFile2_TOPCONS/._query.result.txt
- 201130_SuppFile2_TOPCONS/finished_seqs.txt
- __MACOSX/201130_SuppFile2_TOPCONS/._finished_seqs.txt
- 201130_SuppFile2_TOPCONS/seq_5/
- __MACOSX/201130_SuppFile2_TOPCONS/._seq_5
- 201130_SuppFile2_TOPCONS/seq_2/
- __MACOSX/201130_SuppFile2_TOPCONS/._seq_2
- 201130_SuppFile2_TOPCONS/seq_3/
- __MACOSX/201130_SuppFile2_TOPCONS/._seq_3
- 201130_SuppFile2_TOPCONS/seq_4/
- __MACOSX/201130_SuppFile2_TOPCONS/._seq_4
- 201130_SuppFile2_TOPCONS/seq_13/
- __MACOSX/201130_SuppFile2_TOPCONS/._seq_13
- 201130_SuppFile2_TOPCONS/seq_14/
- __MACOSX/201130_SuppFile2_TOPCONS/._seq_14
- 201130_SuppFile2_TOPCONS/seq_15/
- __MACOSX/201130_SuppFile2_TOPCONS/._seq_15
- 201130_SuppFile2_TOPCONS/stat.txt
- __MACOSX/201130_SuppFile2_TOPCONS/._stat.txt
- 201130_SuppFile2_TOPCONS/seq_12/
- __MACOSX/201130_SuppFile2_TOPCONS/._seq_12
- 201130_SuppFile2_TOPCONS/query.result.html
- __MACOSX/201130_SuppFile2_TOPCONS/._query.result.html
- 201130_SuppFile2_TOPCONS/seq_8/SCAMPI_MSA/
- __MACOSX/201130_SuppFile2_TOPCONS/seq_8/._SCAMPI_MSA
- 201130_SuppFile2_TOPCONS/seq_8/seq.fa
- __MACOSX/201130_SuppFile2_TOPCONS/seq_8/._seq.fa
- 201130_SuppFile2_TOPCONS/seq_8/Topcons/
- __MACOSX/201130_SuppFile2_TOPCONS/seq_8/._Topcons
- 201130_SuppFile2_TOPCONS/seq_8/query.result.txt
- __MACOSX/201130_SuppFile2_TOPCONS/seq_8/._query.result.txt
- 201130_SuppFile2_TOPCONS/seq_8/nicetop.html
- __MACOSX/201130_SuppFile2_TOPCONS/seq_8/._nicetop.html
- 201130_SuppFile2_TOPCONS/seq_8/philius/
- __MACOSX/201130_SuppFile2_TOPCONS/seq_8/._philius
- 201130_SuppFile2_TOPCONS/seq_8/time.txt
- __MACOSX/201130_SuppFile2_TOPCONS/seq_8/._time.txt
- 201130_SuppFile2_TOPCONS/seq_8/SPOCTOPUS/
- __MACOSX/201130_SuppFile2_TOPCONS/seq_8/._SPOCTOPUS
- 201130_SuppFile2_TOPCONS/seq_8/PolyPhobius/
- __MACOSX/201130_SuppFile2_TOPCONS/seq_8/._PolyPhobius
- 201130_SuppFile2_TOPCONS/seq_8/DG1.txt
- __MACOSX/201130_SuppFile2_TOPCONS/seq_8/._DG1.txt
- 201130_SuppFile2_TOPCONS/seq_8/OCTOPUS/
- __MACOSX/201130_SuppFile2_TOPCONS/seq_8/._OCTOPUS
- 201130_SuppFile2_TOPCONS/seq_8/dg.txt
- __MACOSX/201130_SuppFile2_TOPCONS/seq_8/._dg.txt
- 201130_SuppFile2_TOPCONS/seq_8/Homology/
- __MACOSX/201130_SuppFile2_TOPCONS/seq_8/._Homology
- 201130_SuppFile2_TOPCONS/seq_1/SCAMPI_MSA/
- __MACOSX/201130_SuppFile2_TOPCONS/seq_1/._SCAMPI_MSA
- 201130_SuppFile2_TOPCONS/seq_1/seq.fa
- __MACOSX/201130_SuppFile2_TOPCONS/seq_1/._seq.fa
- 201130_SuppFile2_TOPCONS/seq_1/Topcons/
- __MACOSX/201130_SuppFile2_TOPCONS/seq_1/._Topcons
- 201130_SuppFile2_TOPCONS/seq_1/query.result.txt
- __MACOSX/201130_SuppFile2_TOPCONS/seq_1/._query.result.txt
- 201130_SuppFile2_TOPCONS/seq_1/nicetop.html
- __MACOSX/201130_SuppFile2_TOPCONS/seq_1/._nicetop.html
- 201130_SuppFile2_TOPCONS/seq_1/philius/
- __MACOSX/201130_SuppFile2_TOPCONS/seq_1/._philius
- 201130_SuppFile2_TOPCONS/seq_1/time.txt
- __MACOSX/201130_SuppFile2_TOPCONS/seq_1/._time.txt
- 201130_SuppFile2_TOPCONS/seq_1/SPOCTOPUS/
- __MACOSX/201130_SuppFile2_TOPCONS/seq_1/._SPOCTOPUS
- 201130_SuppFile2_TOPCONS/seq_1/PolyPhobius/
- __MACOSX/201130_SuppFile2_TOPCONS/seq_1/._PolyPhobius
- 201130_SuppFile2_TOPCONS/seq_1/DG1.txt
- __MACOSX/201130_SuppFile2_TOPCONS/seq_1/._DG1.txt
- 201130_SuppFile2_TOPCONS/seq_1/OCTOPUS/
- __MACOSX/201130_SuppFile2_TOPCONS/seq_1/._OCTOPUS
- 201130_SuppFile2_TOPCONS/seq_1/dg.txt
- __MACOSX/201130_SuppFile2_TOPCONS/seq_1/._dg.txt
- 201130_SuppFile2_TOPCONS/seq_1/Homology/
- __MACOSX/201130_SuppFile2_TOPCONS/seq_1/._Homology
- 201130_SuppFile2_TOPCONS/seq_6/SCAMPI_MSA/
- __MACOSX/201130_SuppFile2_TOPCONS/seq_6/._SCAMPI_MSA
- 201130_SuppFile2_TOPCONS/seq_6/seq.fa
- __MACOSX/201130_SuppFile2_TOPCONS/seq_6/._seq.fa
- 201130_SuppFile2_TOPCONS/seq_6/Topcons/
- __MACOSX/201130_SuppFile2_TOPCONS/seq_6/._Topcons
- 201130_SuppFile2_TOPCONS/seq_6/query.result.txt
- __MACOSX/201130_SuppFile2_TOPCONS/seq_6/._query.result.txt
- 201130_SuppFile2_TOPCONS/seq_6/nicetop.html
- __MACOSX/201130_SuppFile2_TOPCONS/seq_6/._nicetop.html
- 201130_SuppFile2_TOPCONS/seq_6/philius/
- __MACOSX/201130_SuppFile2_TOPCONS/seq_6/._philius
- 201130_SuppFile2_TOPCONS/seq_6/time.txt
- __MACOSX/201130_SuppFile2_TOPCONS/seq_6/._time.txt
- 201130_SuppFile2_TOPCONS/seq_6/SPOCTOPUS/
- __MACOSX/201130_SuppFile2_TOPCONS/seq_6/._SPOCTOPUS
- 201130_SuppFile2_TOPCONS/seq_6/PolyPhobius/
- __MACOSX/201130_SuppFile2_TOPCONS/seq_6/._PolyPhobius
- 201130_SuppFile2_TOPCONS/seq_6/DG1.txt
- __MACOSX/201130_SuppFile2_TOPCONS/seq_6/._DG1.txt
- 201130_SuppFile2_TOPCONS/seq_6/OCTOPUS/
- __MACOSX/201130_SuppFile2_TOPCONS/seq_6/._OCTOPUS
- 201130_SuppFile2_TOPCONS/seq_6/dg.txt
- __MACOSX/201130_SuppFile2_TOPCONS/seq_6/._dg.txt
- 201130_SuppFile2_TOPCONS/seq_6/Homology/
- __MACOSX/201130_SuppFile2_TOPCONS/seq_6/._Homology
- 201130_SuppFile2_TOPCONS/seq_7/SCAMPI_MSA/
- __MACOSX/201130_SuppFile2_TOPCONS/seq_7/._SCAMPI_MSA
- 201130_SuppFile2_TOPCONS/seq_7/seq.fa
- __MACOSX/201130_SuppFile2_TOPCONS/seq_7/._seq.fa
- 201130_SuppFile2_TOPCONS/seq_7/Topcons/
- __MACOSX/201130_SuppFile2_TOPCONS/seq_7/._Topcons
- 201130_SuppFile2_TOPCONS/seq_7/query.result.txt
- __MACOSX/201130_SuppFile2_TOPCONS/seq_7/._query.result.txt
- 201130_SuppFile2_TOPCONS/seq_7/nicetop.html
- __MACOSX/201130_SuppFile2_TOPCONS/seq_7/._nicetop.html
- 201130_SuppFile2_TOPCONS/seq_7/philius/
- __MACOSX/201130_SuppFile2_TOPCONS/seq_7/._philius
- 201130_SuppFile2_TOPCONS/seq_7/time.txt
- __MACOSX/201130_SuppFile2_TOPCONS/seq_7/._time.txt
- 201130_SuppFile2_TOPCONS/seq_7/SPOCTOPUS/
- __MACOSX/201130_SuppFile2_TOPCONS/seq_7/._SPOCTOPUS
- 201130_SuppFile2_TOPCONS/seq_7/PolyPhobius/
- __MACOSX/201130_SuppFile2_TOPCONS/seq_7/._PolyPhobius
- 201130_SuppFile2_TOPCONS/seq_7/DG1.txt
- __MACOSX/201130_SuppFile2_TOPCONS/seq_7/._DG1.txt
- 201130_SuppFile2_TOPCONS/seq_7/OCTOPUS/
- __MACOSX/201130_SuppFile2_TOPCONS/seq_7/._OCTOPUS
- 201130_SuppFile2_TOPCONS/seq_7/dg.txt
- __MACOSX/201130_SuppFile2_TOPCONS/seq_7/._dg.txt
- 201130_SuppFile2_TOPCONS/seq_7/Homology/
- __MACOSX/201130_SuppFile2_TOPCONS/seq_7/._Homology
- 201130_SuppFile2_TOPCONS/seq_0/SCAMPI_MSA/
- __MACOSX/201130_SuppFile2_TOPCONS/seq_0/._SCAMPI_MSA
- 201130_SuppFile2_TOPCONS/seq_0/seq.fa
- __MACOSX/201130_SuppFile2_TOPCONS/seq_0/._seq.fa
- 201130_SuppFile2_TOPCONS/seq_0/Topcons/
- __MACOSX/201130_SuppFile2_TOPCONS/seq_0/._Topcons
- 201130_SuppFile2_TOPCONS/seq_0/query.result.txt
- __MACOSX/201130_SuppFile2_TOPCONS/seq_0/._query.result.txt
- 201130_SuppFile2_TOPCONS/seq_0/nicetop.html
- __MACOSX/201130_SuppFile2_TOPCONS/seq_0/._nicetop.html
- 201130_SuppFile2_TOPCONS/seq_0/philius/
- __MACOSX/201130_SuppFile2_TOPCONS/seq_0/._philius
- 201130_SuppFile2_TOPCONS/seq_0/time.txt
- __MACOSX/201130_SuppFile2_TOPCONS/seq_0/._time.txt
- 201130_SuppFile2_TOPCONS/seq_0/SPOCTOPUS/
- __MACOSX/201130_SuppFile2_TOPCONS/seq_0/._SPOCTOPUS
- 201130_SuppFile2_TOPCONS/seq_0/PolyPhobius/
- __MACOSX/201130_SuppFile2_TOPCONS/seq_0/._PolyPhobius
- 201130_SuppFile2_TOPCONS/seq_0/DG1.txt
- __MACOSX/201130_SuppFile2_TOPCONS/seq_0/._DG1.txt
- 201130_SuppFile2_TOPCONS/seq_0/OCTOPUS/
- __MACOSX/201130_SuppFile2_TOPCONS/seq_0/._OCTOPUS
- 201130_SuppFile2_TOPCONS/seq_0/dg.txt
- __MACOSX/201130_SuppFile2_TOPCONS/seq_0/._dg.txt
- 201130_SuppFile2_TOPCONS/seq_0/Homology/
- __MACOSX/201130_SuppFile2_TOPCONS/seq_0/._Homology
- 201130_SuppFile2_TOPCONS/seq_9/SCAMPI_MSA/
- __MACOSX/201130_SuppFile2_TOPCONS/seq_9/._SCAMPI_MSA
- 201130_SuppFile2_TOPCONS/seq_9/seq.fa
- __MACOSX/201130_SuppFile2_TOPCONS/seq_9/._seq.fa
- 201130_SuppFile2_TOPCONS/seq_9/Topcons/
- __MACOSX/201130_SuppFile2_TOPCONS/seq_9/._Topcons
- 201130_SuppFile2_TOPCONS/seq_9/query.result.txt
- __MACOSX/201130_SuppFile2_TOPCONS/seq_9/._query.result.txt
- 201130_SuppFile2_TOPCONS/seq_9/nicetop.html
- __MACOSX/201130_SuppFile2_TOPCONS/seq_9/._nicetop.html
- 201130_SuppFile2_TOPCONS/seq_9/philius/
- __MACOSX/201130_SuppFile2_TOPCONS/seq_9/._philius
- 201130_SuppFile2_TOPCONS/seq_9/time.txt
- __MACOSX/201130_SuppFile2_TOPCONS/seq_9/._time.txt
- 201130_SuppFile2_TOPCONS/seq_9/SPOCTOPUS/
- __MACOSX/201130_SuppFile2_TOPCONS/seq_9/._SPOCTOPUS
- 201130_SuppFile2_TOPCONS/seq_9/PolyPhobius/
- __MACOSX/201130_SuppFile2_TOPCONS/seq_9/._PolyPhobius
- 201130_SuppFile2_TOPCONS/seq_9/DG1.txt
- __MACOSX/201130_SuppFile2_TOPCONS/seq_9/._DG1.txt
- 201130_SuppFile2_TOPCONS/seq_9/OCTOPUS/
- __MACOSX/201130_SuppFile2_TOPCONS/seq_9/._OCTOPUS
- 201130_SuppFile2_TOPCONS/seq_9/dg.txt
- __MACOSX/201130_SuppFile2_TOPCONS/seq_9/._dg.txt
- 201130_SuppFile2_TOPCONS/seq_9/Homology/
- __MACOSX/201130_SuppFile2_TOPCONS/seq_9/._Homology
- 201130_SuppFile2_TOPCONS/seq_10/SCAMPI_MSA/
- __MACOSX/201130_SuppFile2_TOPCONS/seq_10/._SCAMPI_MSA
- 201130_SuppFile2_TOPCONS/seq_10/seq.fa
- __MACOSX/201130_SuppFile2_TOPCONS/seq_10/._seq.fa
- 201130_SuppFile2_TOPCONS/seq_10/Topcons/
- __MACOSX/201130_SuppFile2_TOPCONS/seq_10/._Topcons
- 201130_SuppFile2_TOPCONS/seq_10/query.result.txt
- __MACOSX/201130_SuppFile2_TOPCONS/seq_10/._query.result.txt
- 201130_SuppFile2_TOPCONS/seq_10/nicetop.html
- __MACOSX/201130_SuppFile2_TOPCONS/seq_10/._nicetop.html
- 201130_SuppFile2_TOPCONS/seq_10/philius/
- __MACOSX/201130_SuppFile2_TOPCONS/seq_10/._philius
- 201130_SuppFile2_TOPCONS/seq_10/time.txt
- __MACOSX/201130_SuppFile2_TOPCONS/seq_10/._time.txt
- 201130_SuppFile2_TOPCONS/seq_10/SPOCTOPUS/
- __MACOSX/201130_SuppFile2_TOPCONS/seq_10/._SPOCTOPUS
- 201130_SuppFile2_TOPCONS/seq_10/PolyPhobius/
- __MACOSX/201130_SuppFile2_TOPCONS/seq_10/._PolyPhobius
- 201130_SuppFile2_TOPCONS/seq_10/DG1.txt
- __MACOSX/201130_SuppFile2_TOPCONS/seq_10/._DG1.txt
- 201130_SuppFile2_TOPCONS/seq_10/OCTOPUS/
- __MACOSX/201130_SuppFile2_TOPCONS/seq_10/._OCTOPUS
- 201130_SuppFile2_TOPCONS/seq_10/dg.txt
- __MACOSX/201130_SuppFile2_TOPCONS/seq_10/._dg.txt
- 201130_SuppFile2_TOPCONS/seq_10/Homology/
- __MACOSX/201130_SuppFile2_TOPCONS/seq_10/._Homology
- 201130_SuppFile2_TOPCONS/seq_11/SCAMPI_MSA/
- __MACOSX/201130_SuppFile2_TOPCONS/seq_11/._SCAMPI_MSA
- 201130_SuppFile2_TOPCONS/seq_11/seq.fa
- __MACOSX/201130_SuppFile2_TOPCONS/seq_11/._seq.fa
- 201130_SuppFile2_TOPCONS/seq_11/Topcons/
- __MACOSX/201130_SuppFile2_TOPCONS/seq_11/._Topcons
- 201130_SuppFile2_TOPCONS/seq_11/query.result.txt
- __MACOSX/201130_SuppFile2_TOPCONS/seq_11/._query.result.txt
- 201130_SuppFile2_TOPCONS/seq_11/nicetop.html
- __MACOSX/201130_SuppFile2_TOPCONS/seq_11/._nicetop.html
- 201130_SuppFile2_TOPCONS/seq_11/philius/
- __MACOSX/201130_SuppFile2_TOPCONS/seq_11/._philius
- 201130_SuppFile2_TOPCONS/seq_11/time.txt
- __MACOSX/201130_SuppFile2_TOPCONS/seq_11/._time.txt
- 201130_SuppFile2_TOPCONS/seq_11/SPOCTOPUS/
- __MACOSX/201130_SuppFile2_TOPCONS/seq_11/._SPOCTOPUS
- 201130_SuppFile2_TOPCONS/seq_11/PolyPhobius/
- __MACOSX/201130_SuppFile2_TOPCONS/seq_11/._PolyPhobius
- 201130_SuppFile2_TOPCONS/seq_11/DG1.txt
- __MACOSX/201130_SuppFile2_TOPCONS/seq_11/._DG1.txt
- 201130_SuppFile2_TOPCONS/seq_11/OCTOPUS/
- __MACOSX/201130_SuppFile2_TOPCONS/seq_11/._OCTOPUS
- 201130_SuppFile2_TOPCONS/seq_11/dg.txt
- __MACOSX/201130_SuppFile2_TOPCONS/seq_11/._dg.txt
- 201130_SuppFile2_TOPCONS/seq_11/Homology/
- __MACOSX/201130_SuppFile2_TOPCONS/seq_11/._Homology
- 201130_SuppFile2_TOPCONS/seq_16/SCAMPI_MSA/
- __MACOSX/201130_SuppFile2_TOPCONS/seq_16/._SCAMPI_MSA
- 201130_SuppFile2_TOPCONS/seq_16/seq.fa
- __MACOSX/201130_SuppFile2_TOPCONS/seq_16/._seq.fa
- 201130_SuppFile2_TOPCONS/seq_16/Topcons/
- __MACOSX/201130_SuppFile2_TOPCONS/seq_16/._Topcons
- 201130_SuppFile2_TOPCONS/seq_16/query.result.txt
- __MACOSX/201130_SuppFile2_TOPCONS/seq_16/._query.result.txt
- 201130_SuppFile2_TOPCONS/seq_16/nicetop.html
- __MACOSX/201130_SuppFile2_TOPCONS/seq_16/._nicetop.html
- 201130_SuppFile2_TOPCONS/seq_16/philius/
- __MACOSX/201130_SuppFile2_TOPCONS/seq_16/._philius
- 201130_SuppFile2_TOPCONS/seq_16/time.txt
- __MACOSX/201130_SuppFile2_TOPCONS/seq_16/._time.txt
- 201130_SuppFile2_TOPCONS/seq_16/SPOCTOPUS/
- __MACOSX/201130_SuppFile2_TOPCONS/seq_16/._SPOCTOPUS
- 201130_SuppFile2_TOPCONS/seq_16/PolyPhobius/
- __MACOSX/201130_SuppFile2_TOPCONS/seq_16/._PolyPhobius
- 201130_SuppFile2_TOPCONS/seq_16/DG1.txt
- __MACOSX/201130_SuppFile2_TOPCONS/seq_16/._DG1.txt
- 201130_SuppFile2_TOPCONS/seq_16/OCTOPUS/
- __MACOSX/201130_SuppFile2_TOPCONS/seq_16/._OCTOPUS
- 201130_SuppFile2_TOPCONS/seq_16/dg.txt
- __MACOSX/201130_SuppFile2_TOPCONS/seq_16/._dg.txt
- 201130_SuppFile2_TOPCONS/seq_16/Homology/
- __MACOSX/201130_SuppFile2_TOPCONS/seq_16/._Homology
- 201130_SuppFile2_TOPCONS/seq_5/SCAMPI_MSA/
- __MACOSX/201130_SuppFile2_TOPCONS/seq_5/._SCAMPI_MSA
- 201130_SuppFile2_TOPCONS/seq_5/seq.fa
- __MACOSX/201130_SuppFile2_TOPCONS/seq_5/._seq.fa
- 201130_SuppFile2_TOPCONS/seq_5/Topcons/
- __MACOSX/201130_SuppFile2_TOPCONS/seq_5/._Topcons
- 201130_SuppFile2_TOPCONS/seq_5/query.result.txt
- __MACOSX/201130_SuppFile2_TOPCONS/seq_5/._query.result.txt
- 201130_SuppFile2_TOPCONS/seq_5/nicetop.html
- __MACOSX/201130_SuppFile2_TOPCONS/seq_5/._nicetop.html
- 201130_SuppFile2_TOPCONS/seq_5/philius/
- __MACOSX/201130_SuppFile2_TOPCONS/seq_5/._philius
- 201130_SuppFile2_TOPCONS/seq_5/time.txt
- __MACOSX/201130_SuppFile2_TOPCONS/seq_5/._time.txt
- 201130_SuppFile2_TOPCONS/seq_5/SPOCTOPUS/
- __MACOSX/201130_SuppFile2_TOPCONS/seq_5/._SPOCTOPUS
- 201130_SuppFile2_TOPCONS/seq_5/PolyPhobius/
- __MACOSX/201130_SuppFile2_TOPCONS/seq_5/._PolyPhobius
- 201130_SuppFile2_TOPCONS/seq_5/DG1.txt
- __MACOSX/201130_SuppFile2_TOPCONS/seq_5/._DG1.txt
[truncated: 868 more entries]
