# Supplementary material for: A putative origin of the insect chemosensory receptor superfamily in the last common eukaryotic ancestor
Source: eLife. 2020 Dec 4;9:e62507. doi: 10.7554/eLife.62507 (PMC7746228; doi:10.7554/eLife.62507)
Supplement: Supplementary file 2. [file elife-62507-supp2.zip › 201130_SuppFile2_TOPCONS/seq_16/time.txt]

query;21.009556
