# Supplementary material for: A putative origin of the insect chemosensory receptor superfamily in the last common eukaryotic ancestor
Source: eLife. 2020 Dec 4;9:e62507. doi: 10.7554/eLife.62507 (PMC7746228; doi:10.7554/eLife.62507)
Supplement: Supplementary file 2. [file elife-62507-supp2.zip › 201130_SuppFile2_TOPCONS/seq_3/seq.fa]

>TtraGRL2 gi|923120380|ref|XP_013753662.1| hypothetical protein AMSG_10508 [Thecamonas trahens ATCC 50062] >gi|906561266|gb|KNC54509.1| hypothetical protein AMSG_10508 [Thecamonas trahens ATCC 50062]
MIAQATLRTKKSRSKPRPVSAMYALDIDVTASGDSDGDAGAGRVVGAEDVELAEMTSGSTGGGEQGAAWSPEKSGAGMASPQSGSSPSRTDELRRARARADSEAIRTMLAAVDVQSGGSHHFMEMTTSSLLNAAAEEGHIPHYDSVQSLRGRYTPVVIMHWLTRLLGLTRIGAWERAVGMVIFVVGMVLFGAQAYSLFTNFTDLKHGSVVIIAACWTLYNMVSLATFIFRFGNVHAGWLFSTWKAAWKTETDLAKSSWLLTIFLGLLAVTVGSNAIITIVARWSNLSPSAQQVFREMFVFDSDAIQILLTIDHLVATAVFILPIALFVDVMQTLTRRIERLHYSAIVVGRTLPELTMDLKDLAQSFDTVNAAFGPWLGAVFAIELPLIVFCLVSLLDYASLDGLTIFILVIWALMNMVVAAVVALPSARAHSLIHKLEAAIALHLDADSTLVERSDYVFLVTTLNAHNMGIKIAGATNITFTLMSQAVSFIGSFYLLLVGFRTS
