# Supplementary material for: A putative origin of the insect chemosensory receptor superfamily in the last common eukaryotic ancestor
Source: eLife. 2020 Dec 4;9:e62507. doi: 10.7554/eLife.62507 (PMC7746228; doi:10.7554/eLife.62507)
Supplement: Supplementary file 3. — Each row contains a separate hit, with identifier, probability, length, query, and score. [file elife-62507-supp3.csv.zip › 201130_Suppfile3_hhblits_results.csv]

hit	prob	len	query	score
A0A0C5GSD5	0.992	205	DmelGr64a NP_728920.1 gustatory receptor 64a [Drosophila melanogaster]	203.36
A0A2B4RET4	0.991	204	DmelGr64a NP_728920.1 gustatory receptor 64a [Drosophila melanogaster]	202.164
B3NG15	1	450	DmelGr64a NP_728920.1 gustatory receptor 64a [Drosophila melanogaster]	450
J9LZ04	1	359	DmelGr64a NP_728920.1 gustatory receptor 64a [Drosophila melanogaster]	359
A0A1W4WHQ3	1	292	DmelGr64a NP_728920.1 gustatory receptor 64a [Drosophila melanogaster]	292
A0A1Y9TJK6	1	403	DmelGr64a NP_728920.1 gustatory receptor 64a [Drosophila melanogaster]	403
D6WNG0	1	387	DmelGr64a NP_728920.1 gustatory receptor 64a [Drosophila melanogaster]	387
A0A1W4XRY6	1	227	DmelGr64a NP_728920.1 gustatory receptor 64a [Drosophila melanogaster]	227
A0A182NZ18	1	356	DmelGr64a NP_728920.1 gustatory receptor 64a [Drosophila melanogaster]	356
A0A0K8TUG1	1	396	DmelGr64a NP_728920.1 gustatory receptor 64a [Drosophila melanogaster]	396
T1H0K6	1	344	DmelGr64a NP_728920.1 gustatory receptor 64a [Drosophila melanogaster]	344
A0A182YKC9	1	402	DmelGr64a NP_728920.1 gustatory receptor 64a [Drosophila melanogaster]	402
A0A182PZ87	1	386	DmelGr64a NP_728920.1 gustatory receptor 64a [Drosophila melanogaster]	386
J9LBD3	1	256	DmelGr64a NP_728920.1 gustatory receptor 64a [Drosophila melanogaster]	256
A0A0A9XH93	1	179	DmelGr64a NP_728920.1 gustatory receptor 64a [Drosophila melanogaster]	179
D7F9T5	1	332	DmelGr64a NP_728920.1 gustatory receptor 64a [Drosophila melanogaster]	332
A0A2B4SJY9	0.986	204	DmelGr64a NP_728920.1 gustatory receptor 64a [Drosophila melanogaster]	201.144
A0A151K3V0	0.999	224	DmelGr64a NP_728920.1 gustatory receptor 64a [Drosophila melanogaster]	223.776
A0A067R3T7	0.999	232	DmelGr64a NP_728920.1 gustatory receptor 64a [Drosophila melanogaster]	231.768
A0A182UTL4	1	368	DmelGr64a NP_728920.1 gustatory receptor 64a [Drosophila melanogaster]	368
A0A2B4SA53	0.994	202	DmelGr64a NP_728920.1 gustatory receptor 64a [Drosophila melanogaster]	200.788
A0A1W0WCK9	0.997	215	DmelGr64a NP_728920.1 gustatory receptor 64a [Drosophila melanogaster]	214.355
F4WZB3	0.999	222	DmelGr64a NP_728920.1 gustatory receptor 64a [Drosophila melanogaster]	221.778
A0A2A3E4L7	1	212	DmelGr64a NP_728920.1 gustatory receptor 64a [Drosophila melanogaster]	212
A0A068F4T7	1	285	DmelGr64a NP_728920.1 gustatory receptor 64a [Drosophila melanogaster]	285
A0A212EZI2	1	260	DmelGr64a NP_728920.1 gustatory receptor 64a [Drosophila melanogaster]	260
A0A158P1P9	0.999	211	DmelGr64a NP_728920.1 gustatory receptor 64a [Drosophila melanogaster]	210.789
A0A139WIF2	1	382	DmelGr64a NP_728920.1 gustatory receptor 64a [Drosophila melanogaster]	382
A0A084VUF9	1	371	DmelGr64a NP_728920.1 gustatory receptor 64a [Drosophila melanogaster]	371
A0A0M3QW41	1	410	DmelGr64a NP_728920.1 gustatory receptor 64a [Drosophila melanogaster]	410
A0A2J7PVB2	1	372	DmelGr64a NP_728920.1 gustatory receptor 64a [Drosophila melanogaster]	372
A0A0P8XK33	1	304	DmelGr64a NP_728920.1 gustatory receptor 64a [Drosophila melanogaster]	304
A0A1S3I4F4	0.994	194	DmelGr64a NP_728920.1 gustatory receptor 64a [Drosophila melanogaster]	192.836
B4QQ22	0.977	45	DmelGr64a NP_728920.1 gustatory receptor 64a [Drosophila melanogaster]	43.965
A0A151X749	0.995	163	DmelGr64a NP_728920.1 gustatory receptor 64a [Drosophila melanogaster]	162.185
A0A158P1N4	0.985	61	DmelGr64a NP_728920.1 gustatory receptor 64a [Drosophila melanogaster]	60.085
A0A2H1VYU4	1	305	DmelGr64a NP_728920.1 gustatory receptor 64a [Drosophila melanogaster]	305
A0A226EWM0	1	416	DmelGr64a NP_728920.1 gustatory receptor 64a [Drosophila melanogaster]	416
A0A0M4E912	1	333	DmelGr64a NP_728920.1 gustatory receptor 64a [Drosophila melanogaster]	333
A0A0M9A0A3	0.996	153	DmelGr64a NP_728920.1 gustatory receptor 64a [Drosophila melanogaster]	152.388
A0A154PGK2	0.996	211	DmelGr64a NP_728920.1 gustatory receptor 64a [Drosophila melanogaster]	210.156
T1JL73	0.997	192	DmelGr64a NP_728920.1 gustatory receptor 64a [Drosophila melanogaster]	191.424
D6WQU9	0.996	184	DmelGr64a NP_728920.1 gustatory receptor 64a [Drosophila melanogaster]	183.264
A0A182JNT2	1	367	DmelGr64a NP_728920.1 gustatory receptor 64a [Drosophila melanogaster]	367
A0A182YKD2	1	294	DmelGr64a NP_728920.1 gustatory receptor 64a [Drosophila melanogaster]	294
A0A139WHH7	1	357	DmelGr64a NP_728920.1 gustatory receptor 64a [Drosophila melanogaster]	357
A0A1I8M2H5	1	347	DmelGr64a NP_728920.1 gustatory receptor 64a [Drosophila melanogaster]	347
A0A0F7QIF7	0.999	167	DmelGr64a NP_728920.1 gustatory receptor 64a [Drosophila melanogaster]	166.833
A0A210QDZ6	0.994	201	DmelGr64a NP_728920.1 gustatory receptor 64a [Drosophila melanogaster]	199.794
A0A067RKE6	0.996	164	DmelGr64a NP_728920.1 gustatory receptor 64a [Drosophila melanogaster]	163.344
J9M9R8	0.994	155	DmelGr64a NP_728920.1 gustatory receptor 64a [Drosophila melanogaster]	154.07
A0A0M4JBB5	0.981	205	DmelGr64a NP_728920.1 gustatory receptor 64a [Drosophila melanogaster]	201.105
J9KRR9	0.995	211	DmelGr64a NP_728920.1 gustatory receptor 64a [Drosophila melanogaster]	209.945
A0A182WIB5	0.996	191	DmelGr64a NP_728920.1 gustatory receptor 64a [Drosophila melanogaster]	190.236
A0A139WHQ8	1	392	DmelGr64a NP_728920.1 gustatory receptor 64a [Drosophila melanogaster]	392
A0A0Q9X5B3	0.998	170	DmelGr64a NP_728920.1 gustatory receptor 64a [Drosophila melanogaster]	169.66
A0A182HDH5	1	372	DmelGr64a NP_728920.1 gustatory receptor 64a [Drosophila melanogaster]	372
A0A1I8NR50	1	374	DmelGr64a NP_728920.1 gustatory receptor 64a [Drosophila melanogaster]	374
A0A221I0D6	0.986	145	DmelGr64a NP_728920.1 gustatory receptor 64a [Drosophila melanogaster]	142.97
A0A1B6L5Q4	0.993	157	DmelGr64a NP_728920.1 gustatory receptor 64a [Drosophila melanogaster]	155.901
A0A151XI31	0.981	76	DmelGr64a NP_728920.1 gustatory receptor 64a [Drosophila melanogaster]	74.556
A0A151WZ04	0.997	198	DmelGr64a NP_728920.1 gustatory receptor 64a [Drosophila melanogaster]	197.406
A2AXC0	0.995	196	DmelGr64a NP_728920.1 gustatory receptor 64a [Drosophila melanogaster]	195.02
A2AX64	1	384	DmelGr64a NP_728920.1 gustatory receptor 64a [Drosophila melanogaster]	384
K1PXY2	0.996	202	DmelGr64a NP_728920.1 gustatory receptor 64a [Drosophila melanogaster]	201.192
A0A182NBW8	0.99	199	DmelGr64a NP_728920.1 gustatory receptor 64a [Drosophila melanogaster]	197.01
W8C773	0.996	159	DmelGr64a NP_728920.1 gustatory receptor 64a [Drosophila melanogaster]	158.364
A0A210PUD5	0.993	210	DmelGr64a NP_728920.1 gustatory receptor 64a [Drosophila melanogaster]	208.53
J9HZ11	0.997	159	DmelGr64a NP_728920.1 gustatory receptor 64a [Drosophila melanogaster]	158.523
A0A1S4JNG3	0.99	182	DmelGr64a NP_728920.1 gustatory receptor 64a [Drosophila melanogaster]	180.18
R7TG78	0.995	209	DmelGr64a NP_728920.1 gustatory receptor 64a [Drosophila melanogaster]	207.955
B3MI70	0.995	155	DmelGr64a NP_728920.1 gustatory receptor 64a [Drosophila melanogaster]	154.225
E1JJC5	0.994	180	DmelGr64a NP_728920.1 gustatory receptor 64a [Drosophila melanogaster]	178.92
A0A067RKK0	0.993	160	DmelGr64a NP_728920.1 gustatory receptor 64a [Drosophila melanogaster]	158.88
A0A1D1VJQ6	0.994	223	DmelGr64a NP_728920.1 gustatory receptor 64a [Drosophila melanogaster]	221.662
A0A2J7PIL9	0.995	158	DmelGr64a NP_728920.1 gustatory receptor 64a [Drosophila melanogaster]	157.21
E9INN1	0.998	98	DmelGr64a NP_728920.1 gustatory receptor 64a [Drosophila melanogaster]	97.804
Q7PK29	0.991	193	DmelGr64a NP_728920.1 gustatory receptor 64a [Drosophila melanogaster]	191.263
A0A1Y9TJQ3	0.998	154	DmelGr64a NP_728920.1 gustatory receptor 64a [Drosophila melanogaster]	153.692
A0A2P1JHG9	0.995	155	DmelGr64a NP_728920.1 gustatory receptor 64a [Drosophila melanogaster]	154.225
A0A067RU62	0.993	200	DmelGr64a NP_728920.1 gustatory receptor 64a [Drosophila melanogaster]	198.6
A0A226EYS5	0.999	375	DmelGr64a NP_728920.1 gustatory receptor 64a [Drosophila melanogaster]	374.625
A0A194RIY6	1	356	DmelGr64a NP_728920.1 gustatory receptor 64a [Drosophila melanogaster]	356
A0A0C5DAR4	0.984	196	DmelGr64a NP_728920.1 gustatory receptor 64a [Drosophila melanogaster]	192.864
A0A0N9K2E1	0.991	145	DmelGr64a NP_728920.1 gustatory receptor 64a [Drosophila melanogaster]	143.695
B4IXA6	0.999	180	DmelGr64a NP_728920.1 gustatory receptor 64a [Drosophila melanogaster]	179.82
B0X8W9	0.992	196	DmelGr64a NP_728920.1 gustatory receptor 64a [Drosophila melanogaster]	194.432
A0A0L7KZH7	0.998	188	DmelGr64a NP_728920.1 gustatory receptor 64a [Drosophila melanogaster]	187.624
B7QEE6	0.993	198	DmelGr64a NP_728920.1 gustatory receptor 64a [Drosophila melanogaster]	196.614
D6WR70	0.991	198	DmelGr64a NP_728920.1 gustatory receptor 64a [Drosophila melanogaster]	196.218
J9HZE7	0.996	199	DmelGr64a NP_728920.1 gustatory receptor 64a [Drosophila melanogaster]	198.204
A0A1D2M9S7	0.996	300	DmelGr64a NP_728920.1 gustatory receptor 64a [Drosophila melanogaster]	298.8
A0A2S2QRP2	0.991	92	DmelGr64a NP_728920.1 gustatory receptor 64a [Drosophila melanogaster]	91.172
E9FWC9	0.99	157	DmelGr64a NP_728920.1 gustatory receptor 64a [Drosophila melanogaster]	155.43
A0A2A4JH29	1	387	DmelGr64a NP_728920.1 gustatory receptor 64a [Drosophila melanogaster]	387
A0A2A4JF67	0.969	153	DmelGr64a NP_728920.1 gustatory receptor 64a [Drosophila melanogaster]	148.257
E9INN0	1	252	DmelGr64a NP_728920.1 gustatory receptor 64a [Drosophila melanogaster]	252
R7UX01	0.99	218	DmelGr64a NP_728920.1 gustatory receptor 64a [Drosophila melanogaster]	215.82
A0A067R3D3	0.991	157	DmelGr64a NP_728920.1 gustatory receptor 64a [Drosophila melanogaster]	155.587
A0A1Y1M0B0	0.99	188	DmelGr64a NP_728920.1 gustatory receptor 64a [Drosophila melanogaster]	186.12
A0A0M5IYL9	0.993	159	DmelGr64a NP_728920.1 gustatory receptor 64a [Drosophila melanogaster]	157.887
A0A1W6L1D3	0.982	213	DmelGr64a NP_728920.1 gustatory receptor 64a [Drosophila melanogaster]	209.166
A0A1B6GAI7	0.99	155	DmelGr64a NP_728920.1 gustatory receptor 64a [Drosophila melanogaster]	153.45
V4C6X0	0.992	198	DmelGr64a NP_728920.1 gustatory receptor 64a [Drosophila melanogaster]	196.416
A0A2R7X0L3	0.991	188	DmelGr64a NP_728920.1 gustatory receptor 64a [Drosophila melanogaster]	186.308
E0VH80	0.99	157	DmelGr64a NP_728920.1 gustatory receptor 64a [Drosophila melanogaster]	155.43
A0A0S3J2Q0	0.98	193	DmelGr64a NP_728920.1 gustatory receptor 64a [Drosophila melanogaster]	189.14
A0A226EFB9	1	414	DmelGr64a NP_728920.1 gustatory receptor 64a [Drosophila melanogaster]	414
A0A2T7P0V3	0.99	186	DmelGr64a NP_728920.1 gustatory receptor 64a [Drosophila melanogaster]	184.14
A0A210QE02	0.99	201	DmelGr64a NP_728920.1 gustatory receptor 64a [Drosophila melanogaster]	198.99
A0A0N9JZ46	0.991	159	DmelGr64a NP_728920.1 gustatory receptor 64a [Drosophila melanogaster]	157.569
A0A195DPT8	0.977	111	DmelGr64a NP_728920.1 gustatory receptor 64a [Drosophila melanogaster]	108.447
A0A1B0GI15	0.989	157	DmelGr64a NP_728920.1 gustatory receptor 64a [Drosophila melanogaster]	155.273
T1HBY7	0.99	213	DmelGr64a NP_728920.1 gustatory receptor 64a [Drosophila melanogaster]	210.87
E9FWF0	0.996	190	DmelGr64a NP_728920.1 gustatory receptor 64a [Drosophila melanogaster]	189.24
A0A067QUD4	0.996	159	DmelGr64a NP_728920.1 gustatory receptor 64a [Drosophila melanogaster]	158.364
X1ZH67	0.992	220	DmelGr64a NP_728920.1 gustatory receptor 64a [Drosophila melanogaster]	218.24
T1JP82	0.995	198	DmelGr64a NP_728920.1 gustatory receptor 64a [Drosophila melanogaster]	197.01
A0A2H4ZBC8	0.991	157	DmelGr64a NP_728920.1 gustatory receptor 64a [Drosophila melanogaster]	155.587
A0A1B6LX89	0.994	212	DmelGr64a NP_728920.1 gustatory receptor 64a [Drosophila melanogaster]	210.728
A0A1Y1JTR7	0.993	162	DmelGr64a NP_728920.1 gustatory receptor 64a [Drosophila melanogaster]	160.866
E9G0P2	0.999	392	DmelGr64a NP_728920.1 gustatory receptor 64a [Drosophila melanogaster]	391.608
A0A232FIC2	0.992	202	DmelGr64a NP_728920.1 gustatory receptor 64a [Drosophila melanogaster]	200.384
A0A154PPI3	0.994	249	DmelGr64a NP_728920.1 gustatory receptor 64a [Drosophila melanogaster]	247.506
A0A0M4JNS7	0.982	233	DmelGr64a NP_728920.1 gustatory receptor 64a [Drosophila melanogaster]	228.806
A0A2J7QX70	1	337	DmelGr64a NP_728920.1 gustatory receptor 64a [Drosophila melanogaster]	337
A0A182JC73	0.987	201	DmelGr64a NP_728920.1 gustatory receptor 64a [Drosophila melanogaster]	198.387
A0A067R3C3	0.988	163	DmelGr64a NP_728920.1 gustatory receptor 64a [Drosophila melanogaster]	161.044
A0A232FNR6	0.982	218	DmelGr64a NP_728920.1 gustatory receptor 64a [Drosophila melanogaster]	214.076
A0A0P6C991	0.989	155	DmelGr64a NP_728920.1 gustatory receptor 64a [Drosophila melanogaster]	153.295
A0A026VVH7	0.994	163	DmelGr64a NP_728920.1 gustatory receptor 64a [Drosophila melanogaster]	162.022
A0A2P9JYB9	0.992	153	DmelGr64a NP_728920.1 gustatory receptor 64a [Drosophila melanogaster]	151.776
V4AUT3	0.991	185	DmelGr64a NP_728920.1 gustatory receptor 64a [Drosophila melanogaster]	183.335
E9H9M6	0.993	158	DmelGr64a NP_728920.1 gustatory receptor 64a [Drosophila melanogaster]	156.894
A0A151X074	0.988	94	DmelGr64a NP_728920.1 gustatory receptor 64a [Drosophila melanogaster]	92.872
A0A223HDG2	0.988	160	DmelGr64a NP_728920.1 gustatory receptor 64a [Drosophila melanogaster]	158.08
A0A2J7QS50	0.991	161	DmelGr64a NP_728920.1 gustatory receptor 64a [Drosophila melanogaster]	159.551
A0A0T6B6Q1	0.991	201	DmelGr64a NP_728920.1 gustatory receptor 64a [Drosophila melanogaster]	199.191
K7IUE8	0.99	201	DmelGr64a NP_728920.1 gustatory receptor 64a [Drosophila melanogaster]	198.99
R7TAN0	0.993	196	DmelGr64a NP_728920.1 gustatory receptor 64a [Drosophila melanogaster]	194.628
J9HJM1	0.993	162	DmelGr64a NP_728920.1 gustatory receptor 64a [Drosophila melanogaster]	160.866
A0A2J7QY80	0.989	156	DmelGr64a NP_728920.1 gustatory receptor 64a [Drosophila melanogaster]	154.284
A0A0M4J2V7	0.981	144	DmelGr64a NP_728920.1 gustatory receptor 64a [Drosophila melanogaster]	141.264
A0A1B6DP52	0.999	368	DmelGr64a NP_728920.1 gustatory receptor 64a [Drosophila melanogaster]	367.632
A0A1I7RPY7	0.989	222	DmelGr64a NP_728920.1 gustatory receptor 64a [Drosophila melanogaster]	219.558
T1HCN1	0.989	150	DmelGr64a NP_728920.1 gustatory receptor 64a [Drosophila melanogaster]	148.35
A0A2G8LI57	0.989	205	DmelGr64a NP_728920.1 gustatory receptor 64a [Drosophila melanogaster]	202.745
A2AX99	0.993	174	DmelGr64a NP_728920.1 gustatory receptor 64a [Drosophila melanogaster]	172.782
A0A221I0D7	0.979	145	DmelGr64a NP_728920.1 gustatory receptor 64a [Drosophila melanogaster]	141.955
A0A2J7PYM2	0.991	156	DmelGr64a NP_728920.1 gustatory receptor 64a [Drosophila melanogaster]	154.596
A0A068F6K1	0.992	169	DmelGr64a NP_728920.1 gustatory receptor 64a [Drosophila melanogaster]	167.648
B7PC49	0.994	159	DmelGr64a NP_728920.1 gustatory receptor 64a [Drosophila melanogaster]	158.046
E9H9U3	0.986	180	DmelGr64a NP_728920.1 gustatory receptor 64a [Drosophila melanogaster]	177.48
A0A182V574	0.988	163	DmelGr64a NP_728920.1 gustatory receptor 64a [Drosophila melanogaster]	161.044
A0A067R566	0.985	160	DmelGr64a NP_728920.1 gustatory receptor 64a [Drosophila melanogaster]	157.6
A0A2C9K7C5	0.99	213	DmelGr64a NP_728920.1 gustatory receptor 64a [Drosophila melanogaster]	210.87
A0A0M3SBP2	0.981	150	DmelGr64a NP_728920.1 gustatory receptor 64a [Drosophila melanogaster]	147.15
J9HYN7	0.987	85	DmelGr64a NP_728920.1 gustatory receptor 64a [Drosophila melanogaster]	83.895
A0A0N0BFL8	0.987	144	DmelGr64a NP_728920.1 gustatory receptor 64a [Drosophila melanogaster]	142.128
A0A2A3E4C0	0.988	161	DmelGr64a NP_728920.1 gustatory receptor 64a [Drosophila melanogaster]	159.068
A0A1B6C0Q9	1	355	DmelGr64a NP_728920.1 gustatory receptor 64a [Drosophila melanogaster]	355
A0A1J1I2E1	0.984	157	DmelGr64a NP_728920.1 gustatory receptor 64a [Drosophila melanogaster]	154.488
A0A226EIE0	1	388	DmelGr64a NP_728920.1 gustatory receptor 64a [Drosophila melanogaster]	388
T1KPA7	0.972	189	DmelGr64a NP_728920.1 gustatory receptor 64a [Drosophila melanogaster]	183.708
B8PUP8	0.984	189	DmelGr64a NP_728920.1 gustatory receptor 64a [Drosophila melanogaster]	185.976
A0A182SQY7	0.999	230	DmelGr64a NP_728920.1 gustatory receptor 64a [Drosophila melanogaster]	229.77
A0A1V9XIA5	0.991	200	DmelGr64a NP_728920.1 gustatory receptor 64a [Drosophila melanogaster]	198.2
B4R2P6	0.986	163	DmelGr64a NP_728920.1 gustatory receptor 64a [Drosophila melanogaster]	160.718
A2AXB5	0.807	71	DmelGr64a NP_728920.1 gustatory receptor 64a [Drosophila melanogaster]	57.297
A0A1Y1KQG7	0.989	149	DmelGr64a NP_728920.1 gustatory receptor 64a [Drosophila melanogaster]	147.361
B3GTD6	0.999	399	DmelGr64a NP_728920.1 gustatory receptor 64a [Drosophila melanogaster]	398.601
T1KJE6	0.98	146	DmelGr64a NP_728920.1 gustatory receptor 64a [Drosophila melanogaster]	143.08
A0A1J1J099	0.988	193	DmelGr64a NP_728920.1 gustatory receptor 64a [Drosophila melanogaster]	190.684
A0A2J7QQW6	0.985	156	DmelGr64a NP_728920.1 gustatory receptor 64a [Drosophila melanogaster]	153.66
A0A2R7WNN5	0.988	187	DmelGr64a NP_728920.1 gustatory receptor 64a [Drosophila melanogaster]	184.756
A0A1J1J558	0.989	156	DmelGr64a NP_728920.1 gustatory receptor 64a [Drosophila melanogaster]	154.284
A0A232F9L0	0.988	157	DmelGr64a NP_728920.1 gustatory receptor 64a [Drosophila melanogaster]	155.116
A0A0C5DMN2	0.976	188	DmelGr64a NP_728920.1 gustatory receptor 64a [Drosophila melanogaster]	183.488
A0A0K2RW32	0.988	162	DmelGr64a NP_728920.1 gustatory receptor 64a [Drosophila melanogaster]	160.056
T1JM62	0.992	181	DmelGr64a NP_728920.1 gustatory receptor 64a [Drosophila melanogaster]	179.552
T1JM67	0.992	191	DmelGr64a NP_728920.1 gustatory receptor 64a [Drosophila melanogaster]	189.472
A0A2S0BHY0	0.999	171	DmelGr64a NP_728920.1 gustatory receptor 64a [Drosophila melanogaster]	170.829
A0A2R7WGI5	0.985	193	DmelGr64a NP_728920.1 gustatory receptor 64a [Drosophila melanogaster]	190.105
A0A267F808	0.991	210	DmelGr64a NP_728920.1 gustatory receptor 64a [Drosophila melanogaster]	208.11
A0A1W0XBU3	0.986	186	DmelGr64a NP_728920.1 gustatory receptor 64a [Drosophila melanogaster]	183.396
A0A226EGP5	0.994	217	DmelGr64a NP_728920.1 gustatory receptor 64a [Drosophila melanogaster]	215.698
P58958	0.989	196	DmelGr64a NP_728920.1 gustatory receptor 64a [Drosophila melanogaster]	193.844
A0A2R7WDU6	0.987	78	DmelGr64a NP_728920.1 gustatory receptor 64a [Drosophila melanogaster]	76.986
T1JJH9	0.989	195	DmelGr64a NP_728920.1 gustatory receptor 64a [Drosophila melanogaster]	192.855
A0A1D2ML84	0.997	218	DmelGr64a NP_728920.1 gustatory receptor 64a [Drosophila melanogaster]	217.346
A0A1I8NC04	0.986	155	DmelGr64a NP_728920.1 gustatory receptor 64a [Drosophila melanogaster]	152.83
A0A182WQX8	0.985	217	DmelGr64a NP_728920.1 gustatory receptor 64a [Drosophila melanogaster]	213.745
A0A084W7M6	0.986	196	DmelGr64a NP_728920.1 gustatory receptor 64a [Drosophila melanogaster]	193.256
A0A182MJG2	1	357	DmelGr64a NP_728920.1 gustatory receptor 64a [Drosophila melanogaster]	357
E9IMT7	0.99	184	DmelGr64a NP_728920.1 gustatory receptor 64a [Drosophila melanogaster]	182.16
A2AX93	0.998	176	DmelGr64a NP_728920.1 gustatory receptor 64a [Drosophila melanogaster]	175.648
A0A1B0AEY4	0.989	164	DmelGr64a NP_728920.1 gustatory receptor 64a [Drosophila melanogaster]	162.196
A0A2J7RHI6	1	220	DmelGr64a NP_728920.1 gustatory receptor 64a [Drosophila melanogaster]	220
A0A164VT65	0.987	191	DmelGr64a NP_728920.1 gustatory receptor 64a [Drosophila melanogaster]	188.517
T1KRJ9	0.968	197	DmelGr64a NP_728920.1 gustatory receptor 64a [Drosophila melanogaster]	190.696
A0A1D2MR01	0.994	232	DmelGr64a NP_728920.1 gustatory receptor 64a [Drosophila melanogaster]	230.608
A0A2J7QG32	0.986	90	DmelGr64a NP_728920.1 gustatory receptor 64a [Drosophila melanogaster]	88.74
A0A232F8H1	0.986	161	DmelGr64a NP_728920.1 gustatory receptor 64a [Drosophila melanogaster]	158.746
A0A2S2PPY9	0.981	160	DmelGr64a NP_728920.1 gustatory receptor 64a [Drosophila melanogaster]	156.96
Q7PVJ8	0.985	79	DmelGr64a NP_728920.1 gustatory receptor 64a [Drosophila melanogaster]	77.815
A0A087U2K1	0.99	196	DmelGr64a NP_728920.1 gustatory receptor 64a [Drosophila melanogaster]	194.04
A0A2S2NVE6	0.996	114	DmelGr64a NP_728920.1 gustatory receptor 64a [Drosophila melanogaster]	113.544
D7EL72	0.983	179	DmelGr64a NP_728920.1 gustatory receptor 64a [Drosophila melanogaster]	175.957
A0A026WRC7	0.991	233	DmelGr64a NP_728920.1 gustatory receptor 64a [Drosophila melanogaster]	230.903
A0A226ET74	0.986	159	DmelGr64a NP_728920.1 gustatory receptor 64a [Drosophila melanogaster]	156.774
D6WRQ0	0.987	192	DmelGr64a NP_728920.1 gustatory receptor 64a [Drosophila melanogaster]	189.504
A0A1B3B7D5	0.99	165	DmelGr64a NP_728920.1 gustatory receptor 64a [Drosophila melanogaster]	163.35
A0A2R7W8W3	0.986	152	DmelGr64a NP_728920.1 gustatory receptor 64a [Drosophila melanogaster]	149.872
A0A0J9R5P6	0.986	83	DmelGr64a NP_728920.1 gustatory receptor 64a [Drosophila melanogaster]	81.838
A0A0P1J430	0.973	192	DmelGr64a NP_728920.1 gustatory receptor 64a [Drosophila melanogaster]	186.816
A0A067R2S5	0.984	76	DmelGr64a NP_728920.1 gustatory receptor 64a [Drosophila melanogaster]	74.784
A0A2U9NJE7	0.987	149	DmelGr64a NP_728920.1 gustatory receptor 64a [Drosophila melanogaster]	147.063
Q16RG5	0.984	163	DmelGr64a NP_728920.1 gustatory receptor 64a [Drosophila melanogaster]	160.392
B4GJR5	0.988	169	DmelGr64a NP_728920.1 gustatory receptor 64a [Drosophila melanogaster]	166.972
B4JAC8	0.985	157	DmelGr64a NP_728920.1 gustatory receptor 64a [Drosophila melanogaster]	154.645
A0A1S3DIK1	0.986	158	DmelGr64a NP_728920.1 gustatory receptor 64a [Drosophila melanogaster]	155.788
A0A1D2N8E4	0.992	207	DmelGr64a NP_728920.1 gustatory receptor 64a [Drosophila melanogaster]	205.344
A0A267ED12	0.987	203	DmelGr64a NP_728920.1 gustatory receptor 64a [Drosophila melanogaster]	200.361
F4WZ05	0.996	98	DmelGr64a NP_728920.1 gustatory receptor 64a [Drosophila melanogaster]	97.608
A0A182J8L9	1	370	DmelGr64a NP_728920.1 gustatory receptor 64a [Drosophila melanogaster]	370
A0A1S3JYW0	0.984	82	DmelGr64a NP_728920.1 gustatory receptor 64a [Drosophila melanogaster]	80.688
A0A067RIJ9	0.991	151	DmelGr64a NP_728920.1 gustatory receptor 64a [Drosophila melanogaster]	149.641
E2BWG7	0.965	194	DmelGr64a NP_728920.1 gustatory receptor 64a [Drosophila melanogaster]	187.21
B8PUL8	0.988	187	DmelGr64a NP_728920.1 gustatory receptor 64a [Drosophila melanogaster]	184.756
A0A158P1P1	0.99	90	DmelGr64a NP_728920.1 gustatory receptor 64a [Drosophila melanogaster]	89.1
A0A2J7PYR4	0.987	80	DmelGr64a NP_728920.1 gustatory receptor 64a [Drosophila melanogaster]	78.96
A0A232F8J2	0.974	167	DmelGr64a NP_728920.1 gustatory receptor 64a [Drosophila melanogaster]	162.658
A0A195CTA3	0.989	156	DmelGr64a NP_728920.1 gustatory receptor 64a [Drosophila melanogaster]	154.284
A0A1A9X0R0	0.987	162	DmelGr64a NP_728920.1 gustatory receptor 64a [Drosophila melanogaster]	159.894
A0A2J7PHW9	0.988	152	DmelGr64a NP_728920.1 gustatory receptor 64a [Drosophila melanogaster]	150.176
A0A2R7VUB1	0.983	167	DmelGr64a NP_728920.1 gustatory receptor 64a [Drosophila melanogaster]	164.161
A0A182M831	0.929	105	DmelGr64a NP_728920.1 gustatory receptor 64a [Drosophila melanogaster]	97.545
A0A151J338	0.987	153	DmelGr64a NP_728920.1 gustatory receptor 64a [Drosophila melanogaster]	151.011
A0A1Y1ME85	0.989	161	DmelGr64a NP_728920.1 gustatory receptor 64a [Drosophila melanogaster]	159.229
D6X4A7	0.988	188	DmelGr64a NP_728920.1 gustatory receptor 64a [Drosophila melanogaster]	185.744
D6WQN6	0.986	198	DmelGr64a NP_728920.1 gustatory receptor 64a [Drosophila melanogaster]	195.228
E0VAG6	0.982	154	DmelGr64a NP_728920.1 gustatory receptor 64a [Drosophila melanogaster]	151.228
A0A221I0F7	0.968	148	DmelGr64a NP_728920.1 gustatory receptor 64a [Drosophila melanogaster]	143.264
A0A1Y3AWZ8	0.987	183	DmelGr64a NP_728920.1 gustatory receptor 64a [Drosophila melanogaster]	180.621
D6WCP0	0.983	195	DmelGr64a NP_728920.1 gustatory receptor 64a [Drosophila melanogaster]	191.685
V3ZP73	0.977	192	DmelGr64a NP_728920.1 gustatory receptor 64a [Drosophila melanogaster]	187.584
X1XBX5	0.985	88	DmelGr64a NP_728920.1 gustatory receptor 64a [Drosophila melanogaster]	86.68
A0A1B1FKI2	0.973	205	DmelGr64a NP_728920.1 gustatory receptor 64a [Drosophila melanogaster]	199.465
A0A0K8TV18	0.985	160	DmelGr64a NP_728920.1 gustatory receptor 64a [Drosophila melanogaster]	157.6
A0A221I0B2	0.961	99	DmelGr64a NP_728920.1 gustatory receptor 64a [Drosophila melanogaster]	95.139
D2A6B6	0.99	182	DmelGr64a NP_728920.1 gustatory receptor 64a [Drosophila melanogaster]	180.18
A0A2S2QAD2	0.98	159	DmelGr64a NP_728920.1 gustatory receptor 64a [Drosophila melanogaster]	155.82
T1GSF5	0.985	155	DmelGr64a NP_728920.1 gustatory receptor 64a [Drosophila melanogaster]	152.675
A0A182HK28	0.988	202	DmelGr64a NP_728920.1 gustatory receptor 64a [Drosophila melanogaster]	199.576
D6WBU1	0.983	193	DmelGr64a NP_728920.1 gustatory receptor 64a [Drosophila melanogaster]	189.719
A0A240SXU9	0.98	160	DmelGr64a NP_728920.1 gustatory receptor 64a [Drosophila melanogaster]	156.8
A0A182R551	0.988	159	DmelGr64a NP_728920.1 gustatory receptor 64a [Drosophila melanogaster]	157.092
A0A1Y1LGW7	0.986	155	DmelGr64a NP_728920.1 gustatory receptor 64a [Drosophila melanogaster]	152.83
A0A2J7QVC4	0.985	162	DmelGr64a NP_728920.1 gustatory receptor 64a [Drosophila melanogaster]	159.57
A0A1W0WCM9	0.986	198	DmelGr64a NP_728920.1 gustatory receptor 64a [Drosophila melanogaster]	195.228
T1HAY8	0.983	174	DmelGr64a NP_728920.1 gustatory receptor 64a [Drosophila melanogaster]	171.042
A0A1S4JNI0	0.98	83	DmelGr64a NP_728920.1 gustatory receptor 64a [Drosophila melanogaster]	81.34
A0A182VW97	0.986	81	DmelGr64a NP_728920.1 gustatory receptor 64a [Drosophila melanogaster]	79.866
A0A1S4JNF3	0.979	86	DmelGr64a NP_728920.1 gustatory receptor 64a [Drosophila melanogaster]	84.194
A0A1Y1M6U9	0.999	381	DmelGr64a NP_728920.1 gustatory receptor 64a [Drosophila melanogaster]	380.619
B4KL51	0.986	158	DmelGr64a NP_728920.1 gustatory receptor 64a [Drosophila melanogaster]	155.788
A0A226E3Q6	0.988	210	DmelGr64a NP_728920.1 gustatory receptor 64a [Drosophila melanogaster]	207.48
A0A1B0GE91	0.986	162	DmelGr64a NP_728920.1 gustatory receptor 64a [Drosophila melanogaster]	159.732
D6X4A2	0.983	179	DmelGr64a NP_728920.1 gustatory receptor 64a [Drosophila melanogaster]	175.957
A0A067R447	0.996	373	DmelGr64a NP_728920.1 gustatory receptor 64a [Drosophila melanogaster]	371.508
A0A226EQD3	0.999	389	DmelGr64a NP_728920.1 gustatory receptor 64a [Drosophila melanogaster]	388.611
A0A1S4EA18	0.98	52	DmelGr64a NP_728920.1 gustatory receptor 64a [Drosophila melanogaster]	50.96
A0A1B3P5U4	0.973	187	DmelGr64a NP_728920.1 gustatory receptor 64a [Drosophila melanogaster]	181.951
K7JJG7	0.911	116	DmelGr64a NP_728920.1 gustatory receptor 64a [Drosophila melanogaster]	105.676
A0A2J7QY89	0.982	48	DmelGr64a NP_728920.1 gustatory receptor 64a [Drosophila melanogaster]	47.136
A0A2H1VB57	0.984	158	DmelGr64a NP_728920.1 gustatory receptor 64a [Drosophila melanogaster]	155.472
A0A1J0KKS9	0.999	368	DmelGr64a NP_728920.1 gustatory receptor 64a [Drosophila melanogaster]	367.632
T1JDG7	0.985	176	DmelGr64a NP_728920.1 gustatory receptor 64a [Drosophila melanogaster]	173.36
A0A223HDI1	1	279	DmelGr64a NP_728920.1 gustatory receptor 64a [Drosophila melanogaster]	279
A0A2R7X222	0.983	81	DmelGr64a NP_728920.1 gustatory receptor 64a [Drosophila melanogaster]	79.623
A0A0Q9WRF3	0.967	176	DmelGr64a NP_728920.1 gustatory receptor 64a [Drosophila melanogaster]	170.192
A0A240SYU5	1	325	DmelGr64a NP_728920.1 gustatory receptor 64a [Drosophila melanogaster]	325
A0A0E3Y6Y2	0.972	195	DmelGr64a NP_728920.1 gustatory receptor 64a [Drosophila melanogaster]	189.54
A0A1I8P9U1	0.986	211	DmelGr64a NP_728920.1 gustatory receptor 64a [Drosophila melanogaster]	208.046
A0A158NDP9	0.99	73	DmelGr64a NP_728920.1 gustatory receptor 64a [Drosophila melanogaster]	72.27
A0A0E3Y5B3	0.985	88	DmelGr64a NP_728920.1 gustatory receptor 64a [Drosophila melanogaster]	86.68
A0A2J7RE57	0.983	77	DmelGr64a NP_728920.1 gustatory receptor 64a [Drosophila melanogaster]	75.691
D6WTL8	0.982	183	DmelGr64a NP_728920.1 gustatory receptor 64a [Drosophila melanogaster]	179.706
H9A5P3	0.981	84	DmelGr64a NP_728920.1 gustatory receptor 64a [Drosophila melanogaster]	82.404
A0A182SWX7	0.986	156	DmelGr64a NP_728920.1 gustatory receptor 64a [Drosophila melanogaster]	153.816
A0A1B6I201	0.983	83	DmelGr64a NP_728920.1 gustatory receptor 64a [Drosophila melanogaster]	81.589
A0A1W4XPP0	0.98	159	DmelGr64a NP_728920.1 gustatory receptor 64a [Drosophila melanogaster]	155.82
A0A182UY16	0.927	149	DmelGr64a NP_728920.1 gustatory receptor 64a [Drosophila melanogaster]	138.123
A0A2H4ZBG0	0.986	79	DmelGr64a NP_728920.1 gustatory receptor 64a [Drosophila melanogaster]	77.894
A0A2P1JHD1	0.968	148	DmelGr64a NP_728920.1 gustatory receptor 64a [Drosophila melanogaster]	143.264
A0A0M4JMJ8	0.965	149	DmelGr64a NP_728920.1 gustatory receptor 64a [Drosophila melanogaster]	143.785
A0A2S2QXC1	0.982	91	DmelGr64a NP_728920.1 gustatory receptor 64a [Drosophila melanogaster]	89.362
B7PD78	0.973	206	DmelGr64a NP_728920.1 gustatory receptor 64a [Drosophila melanogaster]	200.438
A0A084WBD6	0.976	179	DmelGr64a NP_728920.1 gustatory receptor 64a [Drosophila melanogaster]	174.704
A0A2R7WK32	0.984	151	DmelGr64a NP_728920.1 gustatory receptor 64a [Drosophila melanogaster]	148.584
A0A182GFK6	0.983	80	DmelGr64a NP_728920.1 gustatory receptor 64a [Drosophila melanogaster]	78.64
A0A2A6C2S9	0.964	216	DmelGr64a NP_728920.1 gustatory receptor 64a [Drosophila melanogaster]	208.224
D6WK48	0.987	88	DmelGr64a NP_728920.1 gustatory receptor 64a [Drosophila melanogaster]	86.856
A0A182R548	0.99	194	DmelGr64a NP_728920.1 gustatory receptor 64a [Drosophila melanogaster]	192.06
A0A088AQE2	0.972	201	DmelGr64a NP_728920.1 gustatory receptor 64a [Drosophila melanogaster]	195.372
A0A2R7WUY7	0.998	310	DmelGr64a NP_728920.1 gustatory receptor 64a [Drosophila melanogaster]	309.38
A0A182HAC5	0.983	82	DmelGr64a NP_728920.1 gustatory receptor 64a [Drosophila melanogaster]	80.606
A0A1S4KKJ6	0.978	188	DmelGr64a NP_728920.1 gustatory receptor 64a [Drosophila melanogaster]	183.864
A0A0S3J3F0	0.976	193	DmelGr64a NP_728920.1 gustatory receptor 64a [Drosophila melanogaster]	188.368
E0VJE2	0.983	78	DmelGr64a NP_728920.1 gustatory receptor 64a [Drosophila melanogaster]	76.674
A0A0M3SBN9	0.966	146	DmelGr64a NP_728920.1 gustatory receptor 64a [Drosophila melanogaster]	141.036
A0A1Y1MI32	0.987	179	DmelGr64a NP_728920.1 gustatory receptor 64a [Drosophila melanogaster]	176.673
K7JTY6	0.986	195	DmelGr64a NP_728920.1 gustatory receptor 64a [Drosophila melanogaster]	192.27
E9GI40	0.98	87	DmelGr64a NP_728920.1 gustatory receptor 64a [Drosophila melanogaster]	85.26
S5TD92	0.972	192	DmelGr64a NP_728920.1 gustatory receptor 64a [Drosophila melanogaster]	186.624
A0A212FKC4	0.991	183	DmelGr64a NP_728920.1 gustatory receptor 64a [Drosophila melanogaster]	181.353
A0A0P5BWV2	0.982	160	DmelGr64a NP_728920.1 gustatory receptor 64a [Drosophila melanogaster]	157.12
E9ID17	0.987	138	DmelGr64a NP_728920.1 gustatory receptor 64a [Drosophila melanogaster]	136.206
A0A067RIQ1	0.995	57	DmelGr64a NP_728920.1 gustatory receptor 64a [Drosophila melanogaster]	56.715
E9FXF3	0.985	173	DmelGr64a NP_728920.1 gustatory receptor 64a [Drosophila melanogaster]	170.405
A0A2P8Y724	0.969	227	DmelGr64a NP_728920.1 gustatory receptor 64a [Drosophila melanogaster]	219.963
A0A1B6LFF9	0.98	150	DmelGr64a NP_728920.1 gustatory receptor 64a [Drosophila melanogaster]	147
A0A164VT38	0.982	182	DmelGr64a NP_728920.1 gustatory receptor 64a [Drosophila melanogaster]	178.724
A0A2W1BT09	0.968	191	DmelGr64a NP_728920.1 gustatory receptor 64a [Drosophila melanogaster]	184.888
D2A4G8	0.981	181	DmelGr64a NP_728920.1 gustatory receptor 64a [Drosophila melanogaster]	177.561
A2AXC1	0.983	197	DmelGr64a NP_728920.1 gustatory receptor 64a [Drosophila melanogaster]	193.651
A0A162C8F3	0.984	153	DmelGr64a NP_728920.1 gustatory receptor 64a [Drosophila melanogaster]	150.552
R7VDR8	0.988	186	DmelGr64a NP_728920.1 gustatory receptor 64a [Drosophila melanogaster]	183.768
A0A067RBZ8	0.983	162	DmelGr64a NP_728920.1 gustatory receptor 64a [Drosophila melanogaster]	159.246
T1H977	0.966	235	DmelGr64a NP_728920.1 gustatory receptor 64a [Drosophila melanogaster]	227.01
A0A164KU76	0.988	177	DmelGr64a NP_728920.1 gustatory receptor 64a [Drosophila melanogaster]	174.876
A0A164VNM4	0.992	186	DmelGr64a NP_728920.1 gustatory receptor 64a [Drosophila melanogaster]	184.512
A2AXC3	0.984	190	DmelGr64a NP_728920.1 gustatory receptor 64a [Drosophila melanogaster]	186.96
B8PUM4	0.985	184	DmelGr64a NP_728920.1 gustatory receptor 64a [Drosophila melanogaster]	181.24
A0A2P9JYB6	0.982	158	DmelGr64a NP_728920.1 gustatory receptor 64a [Drosophila melanogaster]	155.156
A0A0L0BUZ0	0.974	208	DmelGr64a NP_728920.1 gustatory receptor 64a [Drosophila melanogaster]	202.592
B0X4L9	0.983	155	DmelGr64a NP_728920.1 gustatory receptor 64a [Drosophila melanogaster]	152.365
J9KUC8	0.982	195	DmelGr64a NP_728920.1 gustatory receptor 64a [Drosophila melanogaster]	191.49
A0A2P1JHF1	0.983	154	DmelGr64a NP_728920.1 gustatory receptor 64a [Drosophila melanogaster]	151.382
A0A067RML6	0.977	143	DmelGr64a NP_728920.1 gustatory receptor 64a [Drosophila melanogaster]	139.711
A0A2J7PVC4	0.999	123	DmelGr64a NP_728920.1 gustatory receptor 64a [Drosophila melanogaster]	122.877
A0A2R7WGP9	0.983	144	DmelGr64a NP_728920.1 gustatory receptor 64a [Drosophila melanogaster]	141.552
J9M123	0.999	326	DmelGr64a NP_728920.1 gustatory receptor 64a [Drosophila melanogaster]	325.674
D7EHV7	0.984	50	DmelGr64a NP_728920.1 gustatory receptor 64a [Drosophila melanogaster]	49.2
A0A2P8XN58	0.972	144	DmelGr64a NP_728920.1 gustatory receptor 64a [Drosophila melanogaster]	139.968
A0A1S5VFJ3	0.965	208	DmelGr64a NP_728920.1 gustatory receptor 64a [Drosophila melanogaster]	200.72
B0WJ05	0.993	367	DmelGr64a NP_728920.1 gustatory receptor 64a [Drosophila melanogaster]	364.431
A0A182PZ20	0.975	204	DmelGr64a NP_728920.1 gustatory receptor 64a [Drosophila melanogaster]	198.9
A0A158NRW8	0.962	210	DmelGr64a NP_728920.1 gustatory receptor 64a [Drosophila melanogaster]	202.02
A0A1Y1M089	0.984	83	DmelGr64a NP_728920.1 gustatory receptor 64a [Drosophila melanogaster]	81.672
A0A067R004	0.969	154	DmelGr64a NP_728920.1 gustatory receptor 64a [Drosophila melanogaster]	149.226
A0A0H4K7J1	0.962	206	DmelGr64a NP_728920.1 gustatory receptor 64a [Drosophila melanogaster]	198.172
A0A067RMK8	0.979	50	DmelGr64a NP_728920.1 gustatory receptor 64a [Drosophila melanogaster]	48.95
A0A1W0WXN4	0.984	221	DmelGr64a NP_728920.1 gustatory receptor 64a [Drosophila melanogaster]	217.464
A0A2J7QG02	0.976	158	DmelGr64a NP_728920.1 gustatory receptor 64a [Drosophila melanogaster]	154.208
A0A195E7B5	0.967	196	DmelGr64a NP_728920.1 gustatory receptor 64a [Drosophila melanogaster]	189.532
R7VGJ8	0.96	222	DmelGr64a NP_728920.1 gustatory receptor 64a [Drosophila melanogaster]	213.12
A0A068FBM0	0.993	56	DmelGr64a NP_728920.1 gustatory receptor 64a [Drosophila melanogaster]	55.608
A0A2P9JYB0	0.98	70	DmelGr64a NP_728920.1 gustatory receptor 64a [Drosophila melanogaster]	68.6
A0A240SYT6	0.981	187	DmelGr64a NP_728920.1 gustatory receptor 64a [Drosophila melanogaster]	183.447
A0A1S3CTY1	0.998	180	DmelGr64a NP_728920.1 gustatory receptor 64a [Drosophila melanogaster]	179.64
A0A1Y1K296	0.982	189	DmelGr64a NP_728920.1 gustatory receptor 64a [Drosophila melanogaster]	185.598
A0A1J0KKI2	0.964	188	DmelGr64a NP_728920.1 gustatory receptor 64a [Drosophila melanogaster]	181.232
K1Q8W0	0.966	189	DmelGr64a NP_728920.1 gustatory receptor 64a [Drosophila melanogaster]	182.574
A0A2J7PFJ5	0.977	49	DmelGr64a NP_728920.1 gustatory receptor 64a [Drosophila melanogaster]	47.873
A0A067R0X0	0.967	140	DmelGr64a NP_728920.1 gustatory receptor 64a [Drosophila melanogaster]	135.38
A0A1I8ML70	0.981	152	DmelGr64a NP_728920.1 gustatory receptor 64a [Drosophila melanogaster]	149.112
J9HJ99	0.979	158	DmelGr64a NP_728920.1 gustatory receptor 64a [Drosophila melanogaster]	154.682
A0A0M4J7E5	0.965	146	DmelGr64a NP_728920.1 gustatory receptor 64a [Drosophila melanogaster]	140.89
A0A2J7QY84	0.98	163	DmelGr64a NP_728920.1 gustatory receptor 64a [Drosophila melanogaster]	159.74
A0A139WM30	0.982	81	DmelGr64a NP_728920.1 gustatory receptor 64a [Drosophila melanogaster]	79.542
A0A088A9D6	0.957	174	DmelGr64a NP_728920.1 gustatory receptor 64a [Drosophila melanogaster]	166.518
A0A1J1HLA6	0.981	157	DmelGr64a NP_728920.1 gustatory receptor 64a [Drosophila melanogaster]	154.017
A0A2R7WZG8	0.979	76	DmelGr64a NP_728920.1 gustatory receptor 64a [Drosophila melanogaster]	74.404
A0A1X9P7L8	0.961	186	DmelGr64a NP_728920.1 gustatory receptor 64a [Drosophila melanogaster]	178.746
A0A084VRJ3	0.963	189	DmelGr64a NP_728920.1 gustatory receptor 64a [Drosophila melanogaster]	182.007
E2AW96	0.985	56	DmelGr64a NP_728920.1 gustatory receptor 64a [Drosophila melanogaster]	55.16
A0A1J1IT59	0.974	77	DmelGr64a NP_728920.1 gustatory receptor 64a [Drosophila melanogaster]	74.998
A0A232FM69	0.978	45	DmelGr64a NP_728920.1 gustatory receptor 64a [Drosophila melanogaster]	44.01
A0A0F7QED1	0.994	121	DmelGr64a NP_728920.1 gustatory receptor 64a [Drosophila melanogaster]	120.274
A0A1S4JPV2	0.978	52	DmelGr64a NP_728920.1 gustatory receptor 64a [Drosophila melanogaster]	50.856
D6X4A6	0.977	181	DmelGr64a NP_728920.1 gustatory receptor 64a [Drosophila melanogaster]	176.837
A0A2G5SUD7	0.982	200	DmelGr64a NP_728920.1 gustatory receptor 64a [Drosophila melanogaster]	196.4
A0A1Y1MIX7	0.982	58	DmelGr64a NP_728920.1 gustatory receptor 64a [Drosophila melanogaster]	56.956
A0A1S4E9Z4	0.977	195	DmelGr64a NP_728920.1 gustatory receptor 64a [Drosophila melanogaster]	190.515
A0A067QZ23	0.987	78	DmelGr64a NP_728920.1 gustatory receptor 64a [Drosophila melanogaster]	76.986
A0A1S5XXP9	0.955	140	DmelGr64a NP_728920.1 gustatory receptor 64a [Drosophila melanogaster]	133.7
A0A2S2PDB9	0.975	88	DmelGr64a NP_728920.1 gustatory receptor 64a [Drosophila melanogaster]	85.8
A0A1W0WCQ6	0.984	197	DmelGr64a NP_728920.1 gustatory receptor 64a [Drosophila melanogaster]	193.848
A0A1B6DXF4	0.975	195	DmelGr64a NP_728920.1 gustatory receptor 64a [Drosophila melanogaster]	190.125
A0A067REL4	0.98	87	DmelGr64a NP_728920.1 gustatory receptor 64a [Drosophila melanogaster]	85.26
A0A154PNP0	0.929	110	DmelGr64a NP_728920.1 gustatory receptor 64a [Drosophila melanogaster]	102.19
A0A0P6HAG4	0.989	198	DmelGr64a NP_728920.1 gustatory receptor 64a [Drosophila melanogaster]	195.822
A0A0S3J317	0.968	146	DmelGr64a NP_728920.1 gustatory receptor 64a [Drosophila melanogaster]	141.328
A0A182HC98	1	288	DmelGr64a NP_728920.1 gustatory receptor 64a [Drosophila melanogaster]	288
A0A182RD94	0.978	158	DmelGr64a NP_728920.1 gustatory receptor 64a [Drosophila melanogaster]	154.524
A0A154PSU7	0.953	183	DmelGr64a NP_728920.1 gustatory receptor 64a [Drosophila melanogaster]	174.399
A0A1J0KKS7	0.974	186	DmelGr64a NP_728920.1 gustatory receptor 64a [Drosophila melanogaster]	181.164
A0A182G0F9	0.969	187	DmelGr64a NP_728920.1 gustatory receptor 64a [Drosophila melanogaster]	181.203
A7E3I2	0.966	146	DmelGr64a NP_728920.1 gustatory receptor 64a [Drosophila melanogaster]	141.036
A0A2A3E174	0.98	158	DmelGr64a NP_728920.1 gustatory receptor 64a [Drosophila melanogaster]	154.84
A0A182J662	0.981	53	DmelGr64a NP_728920.1 gustatory receptor 64a [Drosophila melanogaster]	51.993
A0A0S1TQ34	1	265	DmelGr64a NP_728920.1 gustatory receptor 64a [Drosophila melanogaster]	265
B8PUP4	0.98	191	DmelGr64a NP_728920.1 gustatory receptor 64a [Drosophila melanogaster]	187.18
B0X4C5	0.96	117	DmelGr64a NP_728920.1 gustatory receptor 64a [Drosophila melanogaster]	112.32
T1J811	0.984	176	DmelGr64a NP_728920.1 gustatory receptor 64a [Drosophila melanogaster]	173.184
A0A2P8ZBR9	0.982	55	DmelGr64a NP_728920.1 gustatory receptor 64a [Drosophila melanogaster]	54.01
A0A1B0GJJ4	0.981	91	DmelGr64a NP_728920.1 gustatory receptor 64a [Drosophila melanogaster]	89.271
A0A158P1N8	0.981	140	DmelGr64a NP_728920.1 gustatory receptor 64a [Drosophila melanogaster]	137.34
A0A0L0CFX6	0.966	150	DmelGr64a NP_728920.1 gustatory receptor 64a [Drosophila melanogaster]	144.9
A0A0E4B5I0	0.951	184	DmelGr64a NP_728920.1 gustatory receptor 64a [Drosophila melanogaster]	174.984
A0A1W4UT76	0.979	90	DmelGr64a NP_728920.1 gustatory receptor 64a [Drosophila melanogaster]	88.11
A0A1J1IZS3	0.977	79	DmelGr64a NP_728920.1 gustatory receptor 64a [Drosophila melanogaster]	77.183
A0A1B3P5R4	0.966	152	DmelGr64a NP_728920.1 gustatory receptor 64a [Drosophila melanogaster]	146.832
A0A164UHG4	0.989	153	DmelGr64a NP_728920.1 gustatory receptor 64a [Drosophila melanogaster]	151.317
A0A2P1JHF5	0.98	186	DmelGr64a NP_728920.1 gustatory receptor 64a [Drosophila melanogaster]	182.28
A0A1W4WU97	0.974	157	DmelGr64a NP_728920.1 gustatory receptor 64a [Drosophila melanogaster]	152.918
A0A226F282	0.987	93	DmelGr64a NP_728920.1 gustatory receptor 64a [Drosophila melanogaster]	91.791
A0A1D1VIW0	0.987	218	DmelGr64a NP_728920.1 gustatory receptor 64a [Drosophila melanogaster]	215.166
A2AXA4	0.984	81	DmelGr64a NP_728920.1 gustatory receptor 64a [Drosophila melanogaster]	79.704
A0A0M4J2S5	0.961	147	DmelGr64a NP_728920.1 gustatory receptor 64a [Drosophila melanogaster]	141.267
A0A1W4UY86	0.981	159	DmelGr64a NP_728920.1 gustatory receptor 64a [Drosophila melanogaster]	155.979
A0A2S2PW94	0.978	152	DmelGr64a NP_728920.1 gustatory receptor 64a [Drosophila melanogaster]	148.656
D6X4A3	0.979	184	DmelGr64a NP_728920.1 gustatory receptor 64a [Drosophila melanogaster]	180.136
K1Q828	0.98	158	DmelGr64a NP_728920.1 gustatory receptor 64a [Drosophila melanogaster]	154.84
A0A158P1P0	0.983	88	DmelGr64a NP_728920.1 gustatory receptor 64a [Drosophila melanogaster]	86.504
A0A0T6B2R2	0.983	186	DmelGr64a NP_728920.1 gustatory receptor 64a [Drosophila melanogaster]	182.838
A0A1S4KI29	0.972	86	DmelGr64a NP_728920.1 gustatory receptor 64a [Drosophila melanogaster]	83.592
A0A1B3B7E1	0.976	153	DmelGr64a NP_728920.1 gustatory receptor 64a [Drosophila melanogaster]	149.328
A0A182G0E6	0.977	158	DmelGr64a NP_728920.1 gustatory receptor 64a [Drosophila melanogaster]	154.366
A0A2R7Y057	0.979	39	DmelGr64a NP_728920.1 gustatory receptor 64a [Drosophila melanogaster]	38.181
B0WPY1	0.972	52	DmelGr64a NP_728920.1 gustatory receptor 64a [Drosophila melanogaster]	50.544
A0A067R3A5	0.967	144	DmelGr64a NP_728920.1 gustatory receptor 64a [Drosophila melanogaster]	139.248
A0A221I0B6	0.96	135	DmelGr64a NP_728920.1 gustatory receptor 64a [Drosophila melanogaster]	129.6
A0A1D1UWB7	0.974	133	DmelGr64a NP_728920.1 gustatory receptor 64a [Drosophila melanogaster]	129.542
A0A0N0BB86	0.955	188	DmelGr64a NP_728920.1 gustatory receptor 64a [Drosophila melanogaster]	179.54
T1H7Z5	0.98	171	DmelGr64a NP_728920.1 gustatory receptor 64a [Drosophila melanogaster]	167.58
A0A1W4VFU1	0.964	182	DmelGr64a NP_728920.1 gustatory receptor 64a [Drosophila melanogaster]	175.448
B7Q3E0	0.982	155	DmelGr64a NP_728920.1 gustatory receptor 64a [Drosophila melanogaster]	152.21
B4JRB2	0.98	86	DmelGr64a NP_728920.1 gustatory receptor 64a [Drosophila melanogaster]	84.28
A0A0P6F8E6	0.979	79	DmelGr64a NP_728920.1 gustatory receptor 64a [Drosophila melanogaster]	77.341
A0A1B6MC11	0.999	275	DmelGr64a NP_728920.1 gustatory receptor 64a [Drosophila melanogaster]	274.725
A0A1S3DU65	0.981	80	DmelGr64a NP_728920.1 gustatory receptor 64a [Drosophila melanogaster]	78.48
A0A0V0J185	0.973	157	DmelGr64a NP_728920.1 gustatory receptor 64a [Drosophila melanogaster]	152.761
K7JU64	0.905	182	DmelGr64a NP_728920.1 gustatory receptor 64a [Drosophila melanogaster]	164.71
A0A1B0CFJ3	0.974	145	DmelGr64a NP_728920.1 gustatory receptor 64a [Drosophila melanogaster]	141.23
A0A232FIB5	0.972	182	DmelGr64a NP_728920.1 gustatory receptor 64a [Drosophila melanogaster]	176.904
A0A2S2NBQ0	0.981	85	DmelGr64a NP_728920.1 gustatory receptor 64a [Drosophila melanogaster]	83.385
B4LUT3	0.978	89	DmelGr64a NP_728920.1 gustatory receptor 64a [Drosophila melanogaster]	87.042
A0A2S2PYK6	0.988	140	DmelGr64a NP_728920.1 gustatory receptor 64a [Drosophila melanogaster]	138.32
B7PHR7	0.973	211	DmelGr64a NP_728920.1 gustatory receptor 64a [Drosophila melanogaster]	205.303
B0WAX0	0.974	172	DmelGr64a NP_728920.1 gustatory receptor 64a [Drosophila melanogaster]	167.528
A0A139WGT9	0.975	89	DmelGr64a NP_728920.1 gustatory receptor 64a [Drosophila melanogaster]	86.775
A0A034V2V0	0.981	157	DmelGr64a NP_728920.1 gustatory receptor 64a [Drosophila melanogaster]	154.017
A0A139WIZ3	0.98	80	DmelGr64a NP_728920.1 gustatory receptor 64a [Drosophila melanogaster]	78.4
A0A0M4IUG7	0.968	152	DmelGr64a NP_728920.1 gustatory receptor 64a [Drosophila melanogaster]	147.136
A0A182S573	0.955	135	DmelGr64a NP_728920.1 gustatory receptor 64a [Drosophila melanogaster]	128.925
A0A182II63	0.976	190	DmelGr64a NP_728920.1 gustatory receptor 64a [Drosophila melanogaster]	185.44
A0A2H1VYS9	0.995	121	DmelGr64a NP_728920.1 gustatory receptor 64a [Drosophila melanogaster]	120.395
D6X432	0.972	183	DmelGr64a NP_728920.1 gustatory receptor 64a [Drosophila melanogaster]	177.876
V4B5A0	0.979	157	DmelGr64a NP_728920.1 gustatory receptor 64a [Drosophila melanogaster]	153.703
A0A2P9JY75	0.963	143	DmelGr64a NP_728920.1 gustatory receptor 64a [Drosophila melanogaster]	137.709
A0A1V9Y1M4	0.979	177	DmelGr64a NP_728920.1 gustatory receptor 64a [Drosophila melanogaster]	173.283
E9HK83	0.976	185	DmelGr64a NP_728920.1 gustatory receptor 64a [Drosophila melanogaster]	180.56
A0A1W0WL50	0.975	212	DmelGr64a NP_728920.1 gustatory receptor 64a [Drosophila melanogaster]	206.7
A0A1J1IVT8	0.977	158	DmelGr64a NP_728920.1 gustatory receptor 64a [Drosophila melanogaster]	154.366
A0A067QPL2	0.96	143	DmelGr64a NP_728920.1 gustatory receptor 64a [Drosophila melanogaster]	137.28
A0A1S4JPW2	0.975	52	DmelGr64a NP_728920.1 gustatory receptor 64a [Drosophila melanogaster]	50.7
A0A232F4Y1	0.801	34	DmelGr64a NP_728920.1 gustatory receptor 64a [Drosophila melanogaster]	27.234
A0A0L7QVG9	0.982	50	DmelGr64a NP_728920.1 gustatory receptor 64a [Drosophila melanogaster]	49.1
A0A0L7QLJ5	0.956	203	DmelGr64a NP_728920.1 gustatory receptor 64a [Drosophila melanogaster]	194.068
A0A1B3B766	0.961	176	DmelGr64a NP_728920.1 gustatory receptor 64a [Drosophila melanogaster]	169.136
B5M8V3	0.958	177	DmelGr64a NP_728920.1 gustatory receptor 64a [Drosophila melanogaster]	169.566
A0A067QX23	0.975	83	DmelGr64a NP_728920.1 gustatory receptor 64a [Drosophila melanogaster]	80.925
B3MZC4	0.973	160	DmelGr64a NP_728920.1 gustatory receptor 64a [Drosophila melanogaster]	155.68
A0A2C9KU71	0.979	156	DmelGr64a NP_728920.1 gustatory receptor 64a [Drosophila melanogaster]	152.724
A0A226EJT6	0.984	195	DmelGr64a NP_728920.1 gustatory receptor 64a [Drosophila melanogaster]	191.88
A0A139WG72	0.98	78	DmelGr64a NP_728920.1 gustatory receptor 64a [Drosophila melanogaster]	76.44
A0A026WRI4	0.973	152	DmelGr64a NP_728920.1 gustatory receptor 64a [Drosophila melanogaster]	147.896
A0A2P9JY68	0.963	140	DmelGr64a NP_728920.1 gustatory receptor 64a [Drosophila melanogaster]	134.82
A0A221I0D5	0.959	206	DmelGr64a NP_728920.1 gustatory receptor 64a [Drosophila melanogaster]	197.554
A0A0N9JZF1	0.982	88	DmelGr64a NP_728920.1 gustatory receptor 64a [Drosophila melanogaster]	86.416
A0A1S4EDZ4	0.993	119	DmelGr64a NP_728920.1 gustatory receptor 64a [Drosophila melanogaster]	118.167
A0A2P9JY69	0.964	86	DmelGr64a NP_728920.1 gustatory receptor 64a [Drosophila melanogaster]	82.904
A0A182KFU2	0.974	154	DmelGr64a NP_728920.1 gustatory receptor 64a [Drosophila melanogaster]	149.996
A0A195BPA5	0.982	57	DmelGr64a NP_728920.1 gustatory receptor 64a [Drosophila melanogaster]	55.974
Q28ZE0	0.984	184	DmelGr64a NP_728920.1 gustatory receptor 64a [Drosophila melanogaster]	181.056
S5JLH2	0.981	153	DmelGr64a NP_728920.1 gustatory receptor 64a [Drosophila melanogaster]	150.093
A0A0L7QLQ8	0.959	147	DmelGr64a NP_728920.1 gustatory receptor 64a [Drosophila melanogaster]	140.973
A0A067RGS4	0.96	141	DmelGr64a NP_728920.1 gustatory receptor 64a [Drosophila melanogaster]	135.36
A0A2J7QY83	0.971	78	DmelGr64a NP_728920.1 gustatory receptor 64a [Drosophila melanogaster]	75.738
A0A1S5VFK1	0.974	179	DmelGr64a NP_728920.1 gustatory receptor 64a [Drosophila melanogaster]	174.346
A0A0L0CRF1	0.976	202	DmelGr64a NP_728920.1 gustatory receptor 64a [Drosophila melanogaster]	197.152
A0A158NC58	0.944	147	DmelGr64a NP_728920.1 gustatory receptor 64a [Drosophila melanogaster]	138.768
T1K0H5	0.966	190	DmelGr64a NP_728920.1 gustatory receptor 64a [Drosophila melanogaster]	183.54
A0A0K8TU89	0.964	203	DmelGr64a NP_728920.1 gustatory receptor 64a [Drosophila melanogaster]	195.692
A0A1W6L1A9	0.959	138	DmelGr64a NP_728920.1 gustatory receptor 64a [Drosophila melanogaster]	132.342
A0A084VJA6	0.956	143	DmelGr64a NP_728920.1 gustatory receptor 64a [Drosophila melanogaster]	136.708
J9KBR9	0.974	136	DmelGr64a NP_728920.1 gustatory receptor 64a [Drosophila melanogaster]	132.464
V4AXZ1	0.98	171	DmelGr64a NP_728920.1 gustatory receptor 64a [Drosophila melanogaster]	167.58
A0A1S4KIG4	0.978	144	DmelGr64a NP_728920.1 gustatory receptor 64a [Drosophila melanogaster]	140.832
A0A158NDQ0	0.982	64	DmelGr64a NP_728920.1 gustatory receptor 64a [Drosophila melanogaster]	62.848
A0A158NVD1	0.954	188	DmelGr64a NP_728920.1 gustatory receptor 64a [Drosophila melanogaster]	179.352
A0A232EWG9	0.955	185	DmelGr64a NP_728920.1 gustatory receptor 64a [Drosophila melanogaster]	176.675
A0A2R7WFZ8	0.976	42	DmelGr64a NP_728920.1 gustatory receptor 64a [Drosophila melanogaster]	40.992
A0A1W4X503	0.976	79	DmelGr64a NP_728920.1 gustatory receptor 64a [Drosophila melanogaster]	77.104
B7QHK0	0.981	183	DmelGr64a NP_728920.1 gustatory receptor 64a [Drosophila melanogaster]	179.523
B0W0T3	0.981	139	DmelGr64a NP_728920.1 gustatory receptor 64a [Drosophila melanogaster]	136.359
A0A2S2NVL0	0.991	108	DmelGr64a NP_728920.1 gustatory receptor 64a [Drosophila melanogaster]	107.028
A0A182NBY0	0.973	51	DmelGr64a NP_728920.1 gustatory receptor 64a [Drosophila melanogaster]	49.623
A0A2G5SQU2	0.98	202	DmelGr64a NP_728920.1 gustatory receptor 64a [Drosophila melanogaster]	197.96
A0A182WR20	0.978	192	DmelGr64a NP_728920.1 gustatory receptor 64a [Drosophila melanogaster]	187.776
A0A0C9QIW4	0.954	189	DmelGr64a NP_728920.1 gustatory receptor 64a [Drosophila melanogaster]	180.306
A0A182FH48	0.934	184	DmelGr64a NP_728920.1 gustatory receptor 64a [Drosophila melanogaster]	171.856
A0A183DQC9	0.979	173	DmelGr64a NP_728920.1 gustatory receptor 64a [Drosophila melanogaster]	169.367
K7JG84	0.967	211	DmelGr64a NP_728920.1 gustatory receptor 64a [Drosophila melanogaster]	204.037
A0A139WHH1	0.988	150	DmelGr64a NP_728920.1 gustatory receptor 64a [Drosophila melanogaster]	148.2
A0A182HK27	0.979	61	DmelGr64a NP_728920.1 gustatory receptor 64a [Drosophila melanogaster]	59.719
A0A1I8J294	0.982	90	DmelGr64a NP_728920.1 gustatory receptor 64a [Drosophila melanogaster]	88.38
A0A1V1WCF4	0.964	208	DmelGr64a NP_728920.1 gustatory receptor 64a [Drosophila melanogaster]	200.512
A0A0C9QIB9	0.942	140	DmelGr64a NP_728920.1 gustatory receptor 64a [Drosophila melanogaster]	131.88
A0A212ERI7	0.99	160	DmelGr64a NP_728920.1 gustatory receptor 64a [Drosophila melanogaster]	158.4
A0A2R7VWU9	0.972	151	DmelGr64a NP_728920.1 gustatory receptor 64a [Drosophila melanogaster]	146.772
D7EHZ2	0.977	86	DmelGr64a NP_728920.1 gustatory receptor 64a [Drosophila melanogaster]	84.022
A0A1J0KKT4	0.978	160	DmelGr64a NP_728920.1 gustatory receptor 64a [Drosophila melanogaster]	156.48
B4LW12	0.963	175	DmelGr64a NP_728920.1 gustatory receptor 64a [Drosophila melanogaster]	168.525
B4GA27	0.977	180	DmelGr64a NP_728920.1 gustatory receptor 64a [Drosophila melanogaster]	175.86
A0A223HCV5	0.998	211	DmelGr64a NP_728920.1 gustatory receptor 64a [Drosophila melanogaster]	210.578
J9LE75	0.976	214	DmelGr64a NP_728920.1 gustatory receptor 64a [Drosophila melanogaster]	208.864
A0A0L8FSD6	0.978	133	DmelGr64a NP_728920.1 gustatory receptor 64a [Drosophila melanogaster]	130.074
A0A1S4JG72	0.973	80	DmelGr64a NP_728920.1 gustatory receptor 64a [Drosophila melanogaster]	77.84
T1H7U3	0.974	150	DmelGr64a NP_728920.1 gustatory receptor 64a [Drosophila melanogaster]	146.1
B4I2N6	0.975	88	DmelGr64a NP_728920.1 gustatory receptor 64a [Drosophila melanogaster]	85.8
A0A1J1J1E3	0.972	56	DmelGr64a NP_728920.1 gustatory receptor 64a [Drosophila melanogaster]	54.432
A0A2R7WZL3	0.977	36	DmelGr64a NP_728920.1 gustatory receptor 64a [Drosophila melanogaster]	35.172
A0A067R668	0.972	83	DmelGr64a NP_728920.1 gustatory receptor 64a [Drosophila melanogaster]	80.676
A0A0C9R0S4	0.973	84	DmelGr64a NP_728920.1 gustatory receptor 64a [Drosophila melanogaster]	81.732
Q23553	0.972	198	DmelGr64a NP_728920.1 gustatory receptor 64a [Drosophila melanogaster]	192.456
E9H3H3	0.988	49	DmelGr64a NP_728920.1 gustatory receptor 64a [Drosophila melanogaster]	48.412
A0A1I8MZ30	0.967	46	DmelGr64a NP_728920.1 gustatory receptor 64a [Drosophila melanogaster]	44.482
D2A2M6	0.974	183	DmelGr64a NP_728920.1 gustatory receptor 64a [Drosophila melanogaster]	178.242
A0A0M4EA52	0.975	85	DmelGr64a NP_728920.1 gustatory receptor 64a [Drosophila melanogaster]	82.875
D6WFU7	0.974	79	DmelGr64a NP_728920.1 gustatory receptor 64a [Drosophila melanogaster]	76.946
B4P935	0.974	49	DmelGr64a NP_728920.1 gustatory receptor 64a [Drosophila melanogaster]	47.726
A0A182K6B5	0.973	82	DmelGr64a NP_728920.1 gustatory receptor 64a [Drosophila melanogaster]	79.786
A0A2R7VVK2	0.979	40	DmelGr64a NP_728920.1 gustatory receptor 64a [Drosophila melanogaster]	39.16
A0A2K8GL67	0.977	54	DmelGr64a NP_728920.1 gustatory receptor 64a [Drosophila melanogaster]	52.758
K7JCD2	0.961	212	DmelGr64a NP_728920.1 gustatory receptor 64a [Drosophila melanogaster]	203.732
A0A2P8Z1N7	0.972	132	DmelGr64a NP_728920.1 gustatory receptor 64a [Drosophila melanogaster]	128.304
A0A2I4PH39	0.986	56	DmelGr64a NP_728920.1 gustatory receptor 64a [Drosophila melanogaster]	55.216
A0A1B0CRS7	0.979	54	DmelGr64a NP_728920.1 gustatory receptor 64a [Drosophila melanogaster]	52.866
D6WB84	0.983	197	DmelGr64a NP_728920.1 gustatory receptor 64a [Drosophila melanogaster]	193.651
A0A182PZ29	0.974	80	DmelGr64a NP_728920.1 gustatory receptor 64a [Drosophila melanogaster]	77.92
A0A232FAC2	0.95	46	DmelGr64a NP_728920.1 gustatory receptor 64a [Drosophila melanogaster]	43.7
A0A0L7QLJ8	0.955	207	DmelGr64a NP_728920.1 gustatory receptor 64a [Drosophila melanogaster]	197.685
A0A182XUV5	0.98	185	DmelGr64a NP_728920.1 gustatory receptor 64a [Drosophila melanogaster]	181.3
A0A2H4ZBB9	0.978	83	DmelGr64a NP_728920.1 gustatory receptor 64a [Drosophila melanogaster]	81.174
A0A2S2NGQ5	0.977	51	DmelGr64a NP_728920.1 gustatory receptor 64a [Drosophila melanogaster]	49.827
A0A0U4MTT8	0.959	154	DmelGr64a NP_728920.1 gustatory receptor 64a [Drosophila melanogaster]	147.686
T1KUH3	0.946	172	DmelGr64a NP_728920.1 gustatory receptor 64a [Drosophila melanogaster]	162.712
A0A0L8FL56	0.975	50	DmelGr64a NP_728920.1 gustatory receptor 64a [Drosophila melanogaster]	48.75
A0A182K087	0.938	131	DmelGr64a NP_728920.1 gustatory receptor 64a [Drosophila melanogaster]	122.878
A0A223HDD9	0.965	190	DmelGr64a NP_728920.1 gustatory receptor 64a [Drosophila melanogaster]	183.35
A0A090XD72	0.979	153	DmelGr64a NP_728920.1 gustatory receptor 64a [Drosophila melanogaster]	149.787
A0A2A3EDC8	0.983	54	DmelGr64a NP_728920.1 gustatory receptor 64a [Drosophila melanogaster]	53.082
A0A2P0ZPK4	0.949	141	DmelGr64a NP_728920.1 gustatory receptor 64a [Drosophila melanogaster]	133.809
A2AXA8	0.954	148	DmelGr64a NP_728920.1 gustatory receptor 64a [Drosophila melanogaster]	141.192
K7JLT2	0.962	147	DmelGr64a NP_728920.1 gustatory receptor 64a [Drosophila melanogaster]	141.414
A0A2R7VPN3	0.977	71	DmelGr64a NP_728920.1 gustatory receptor 64a [Drosophila melanogaster]	69.367
B0X8W2	0.977	158	DmelGr64a NP_728920.1 gustatory receptor 64a [Drosophila melanogaster]	154.366
A0A0E3Y6S4	0.972	45	DmelGr64a NP_728920.1 gustatory receptor 64a [Drosophila melanogaster]	43.74
A0A023ET34	0.978	183	DmelGr64a NP_728920.1 gustatory receptor 64a [Drosophila melanogaster]	178.974
B3SAF5	0.963	144	DmelGr64a NP_728920.1 gustatory receptor 64a [Drosophila melanogaster]	138.672
A0A2S0BG87	0.98	54	DmelGr64a NP_728920.1 gustatory receptor 64a [Drosophila melanogaster]	52.92
A0A2P8YYF7	0.967	149	DmelGr64a NP_728920.1 gustatory receptor 64a [Drosophila melanogaster]	144.083
A0A182MTB4	0.924	60	DmelGr64a NP_728920.1 gustatory receptor 64a [Drosophila melanogaster]	55.44
A0A2R7W6D4	0.972	52	DmelGr64a NP_728920.1 gustatory receptor 64a [Drosophila melanogaster]	50.544
A0A0B5GR80	0.924	152	DmelGr64a NP_728920.1 gustatory receptor 64a [Drosophila melanogaster]	140.448
T1H8E9	0.975	42	DmelGr64a NP_728920.1 gustatory receptor 64a [Drosophila melanogaster]	40.95
H3FPL7	0.959	166	DmelGr64a NP_728920.1 gustatory receptor 64a [Drosophila melanogaster]	159.194
A0A1J0KKZ9	0.943	188	DmelGr64a NP_728920.1 gustatory receptor 64a [Drosophila melanogaster]	177.284
A0A182R2H0	0.979	163	DmelGr64a NP_728920.1 gustatory receptor 64a [Drosophila melanogaster]	159.577
A0A212FKW9	0.989	49	DmelGr64a NP_728920.1 gustatory receptor 64a [Drosophila melanogaster]	48.461
A7UU26	0.968	45	DmelGr64a NP_728920.1 gustatory receptor 64a [Drosophila melanogaster]	43.56
A0A240SXW9	0.974	154	DmelGr64a NP_728920.1 gustatory receptor 64a [Drosophila melanogaster]	149.996
A0A182LRC7	0.967	81	DmelGr64a NP_728920.1 gustatory receptor 64a [Drosophila melanogaster]	78.327
R7TPI2	0.983	93	DmelGr64a NP_728920.1 gustatory receptor 64a [Drosophila melanogaster]	91.419
A0A223HD84	0.962	190	DmelGr64a NP_728920.1 gustatory receptor 64a [Drosophila melanogaster]	182.78
B4N9A5	0.951	178	DmelGr64a NP_728920.1 gustatory receptor 64a [Drosophila melanogaster]	169.278
A0A2R7WQ15	0.979	72	DmelGr64a NP_728920.1 gustatory receptor 64a [Drosophila melanogaster]	70.488
A0A2H4NTA6	0.95	192	DmelGr64a NP_728920.1 gustatory receptor 64a [Drosophila melanogaster]	182.4
A0A195EX98	0.755	36	DmelGr64a NP_728920.1 gustatory receptor 64a [Drosophila melanogaster]	27.18
A0A1J1HUL1	0.975	150	DmelGr64a NP_728920.1 gustatory receptor 64a [Drosophila melanogaster]	146.25
A0A1W0WHD3	0.969	190	DmelGr64a NP_728920.1 gustatory receptor 64a [Drosophila melanogaster]	184.11
A0A0Q9X893	0.842	145	DmelGr64a NP_728920.1 gustatory receptor 64a [Drosophila melanogaster]	122.09
T1HDL2	0.974	154	DmelGr64a NP_728920.1 gustatory receptor 64a [Drosophila melanogaster]	149.996
X1XD22	0.968	165	DmelGr64a NP_728920.1 gustatory receptor 64a [Drosophila melanogaster]	159.72
A0A182YDG4	0.967	82	DmelGr64a NP_728920.1 gustatory receptor 64a [Drosophila melanogaster]	79.294
A0A0M4JNR6	0.993	194	SkowGRL1	192.642
B3MQX9	0.945	176	DmelGr64a NP_728920.1 gustatory receptor 64a [Drosophila melanogaster]	166.32
A0A0C9RPG4	0.956	147	DmelGr64a NP_728920.1 gustatory receptor 64a [Drosophila melanogaster]	140.532
D7EIP8	0.969	156	DmelGr64a NP_728920.1 gustatory receptor 64a [Drosophila melanogaster]	151.164
A0A1B3P5R3	0.958	139	DmelGr64a NP_728920.1 gustatory receptor 64a [Drosophila melanogaster]	133.162
T1JY49	0.965	165	DmelGr64a NP_728920.1 gustatory receptor 64a [Drosophila melanogaster]	159.225
A0A0P1IVS6	0.949	180	DmelGr64a NP_728920.1 gustatory receptor 64a [Drosophila melanogaster]	170.82
J9HSN9	0.979	163	DmelGr64a NP_728920.1 gustatory receptor 64a [Drosophila melanogaster]	159.577
B0XKK7	0.979	54	DmelGr64a NP_728920.1 gustatory receptor 64a [Drosophila melanogaster]	52.866
Q7PKC5	0.979	151	DmelGr64a NP_728920.1 gustatory receptor 64a [Drosophila melanogaster]	147.829
A0A2P9JY50	0.925	198	DmelGr64a NP_728920.1 gustatory receptor 64a [Drosophila melanogaster]	183.15
A0A084W8Y0	0.97	153	DmelGr64a NP_728920.1 gustatory receptor 64a [Drosophila melanogaster]	148.41
A0A2P8ZPB2	0.976	41	DmelGr64a NP_728920.1 gustatory receptor 64a [Drosophila melanogaster]	40.016
D6WBW3	0.892	131	DmelGr64a NP_728920.1 gustatory receptor 64a [Drosophila melanogaster]	116.852
A0A1Y9TKB5	0.977	88	DmelGr64a NP_728920.1 gustatory receptor 64a [Drosophila melanogaster]	85.976
A0A2R7X753	0.975	40	DmelGr64a NP_728920.1 gustatory receptor 64a [Drosophila melanogaster]	39
A0A182H2J1	0.957	150	DmelGr64a NP_728920.1 gustatory receptor 64a [Drosophila melanogaster]	143.55
A0A2S2NY46	0.977	158	DmelGr64a NP_728920.1 gustatory receptor 64a [Drosophila melanogaster]	154.366
A0A195DA62	0.973	37	DmelGr64a NP_728920.1 gustatory receptor 64a [Drosophila melanogaster]	36.001
A0A2P1JH92	0.966	176	DmelGr64a NP_728920.1 gustatory receptor 64a [Drosophila melanogaster]	170.016
A0A1I8NJ79	0.979	75	DmelGr64a NP_728920.1 gustatory receptor 64a [Drosophila melanogaster]	73.425
T1JW29	0.949	169	DmelGr64a NP_728920.1 gustatory receptor 64a [Drosophila melanogaster]	160.381
A0A1B0CM59	0.973	158	DmelGr64a NP_728920.1 gustatory receptor 64a [Drosophila melanogaster]	153.734
A0A158P078	0.92	150	DmelGr64a NP_728920.1 gustatory receptor 64a [Drosophila melanogaster]	138
A0A2R7W3X2	0.972	83	DmelGr64a NP_728920.1 gustatory receptor 64a [Drosophila melanogaster]	80.676
A0A1J1IXS9	0.971	52	DmelGr64a NP_728920.1 gustatory receptor 64a [Drosophila melanogaster]	50.492
T1HB83	0.899	168	DmelGr64a NP_728920.1 gustatory receptor 64a [Drosophila melanogaster]	151.032
A0A1J1HRS5	0.945	191	DmelGr64a NP_728920.1 gustatory receptor 64a [Drosophila melanogaster]	180.495
R7UUM2	0.977	207	DmelGr64a NP_728920.1 gustatory receptor 64a [Drosophila melanogaster]	202.239
A0A026WW61	0.952	234	DmelGr64a NP_728920.1 gustatory receptor 64a [Drosophila melanogaster]	222.768
A0A0U3TWT0	0.975	55	DmelGr64a NP_728920.1 gustatory receptor 64a [Drosophila melanogaster]	53.625
A0A2P1JH98	0.93	140	DmelGr64a NP_728920.1 gustatory receptor 64a [Drosophila melanogaster]	130.2
A0A0L7K4F1	0.97	138	DmelGr64a NP_728920.1 gustatory receptor 64a [Drosophila melanogaster]	133.86
A0A182QFE2	0.946	143	DmelGr64a NP_728920.1 gustatory receptor 64a [Drosophila melanogaster]	135.278
A0A182IIP8	0.971	83	DmelGr64a NP_728920.1 gustatory receptor 64a [Drosophila melanogaster]	80.593
E0W0F4	0.963	189	DmelGr64a NP_728920.1 gustatory receptor 64a [Drosophila melanogaster]	182.007
Q299Y3	0.948	187	DmelGr64a NP_728920.1 gustatory receptor 64a [Drosophila melanogaster]	177.276
A0A0C9R4Z9	0.95	226	DmelGr64a NP_728920.1 gustatory receptor 64a [Drosophila melanogaster]	214.7
B4M029	0.978	89	DmelGr64a NP_728920.1 gustatory receptor 64a [Drosophila melanogaster]	87.042
T1H9M7	0.973	152	DmelGr64a NP_728920.1 gustatory receptor 64a [Drosophila melanogaster]	147.896
A0A226F4U3	0.975	152	DmelGr64a NP_728920.1 gustatory receptor 64a [Drosophila melanogaster]	148.2
A0A1I8M1V6	0.95	207	DmelGr64a NP_728920.1 gustatory receptor 64a [Drosophila melanogaster]	196.65
A0A1S5VFM2	0.932	148	DmelGr64a NP_728920.1 gustatory receptor 64a [Drosophila melanogaster]	137.936
A0A2H1V8D9	0.989	102	DmelGr64a NP_728920.1 gustatory receptor 64a [Drosophila melanogaster]	100.878
A0A1W0WSW0	0.973	150	DmelGr64a NP_728920.1 gustatory receptor 64a [Drosophila melanogaster]	145.95
A0A2R7VUN1	0.969	41	DmelGr64a NP_728920.1 gustatory receptor 64a [Drosophila melanogaster]	39.729
A0A182YRF0	0.968	94	DmelGr64a NP_728920.1 gustatory receptor 64a [Drosophila melanogaster]	90.992
A0A2S2N7A9	0.967	192	DmelGr64a NP_728920.1 gustatory receptor 64a [Drosophila melanogaster]	185.664
Q29AE4	0.972	85	DmelGr64a NP_728920.1 gustatory receptor 64a [Drosophila melanogaster]	82.62
A0A1W0WD92	0.965	84	DmelGr64a NP_728920.1 gustatory receptor 64a [Drosophila melanogaster]	81.06
T1H3A3	0.975	55	DmelGr64a NP_728920.1 gustatory receptor 64a [Drosophila melanogaster]	53.625
A0A223HD40	0.914	198	DmelGr64a NP_728920.1 gustatory receptor 64a [Drosophila melanogaster]	180.972
D6WJU6	0.981	53	DmelGr64a NP_728920.1 gustatory receptor 64a [Drosophila melanogaster]	51.993
A0A034V0Y9	0.958	123	DmelGr64a NP_728920.1 gustatory receptor 64a [Drosophila melanogaster]	117.834
A0A0N0U362	0.922	137	DmelGr64a NP_728920.1 gustatory receptor 64a [Drosophila melanogaster]	126.314
A0A0P5LST2	0.967	172	DmelGr64a NP_728920.1 gustatory receptor 64a [Drosophila melanogaster]	166.324
E0W0F5	0.965	82	DmelGr64a NP_728920.1 gustatory receptor 64a [Drosophila melanogaster]	79.13
J9HJ10	0.97	49	DmelGr64a NP_728920.1 gustatory receptor 64a [Drosophila melanogaster]	47.53
A0A2H1W3X1	0.965	78	DmelGr64a NP_728920.1 gustatory receptor 64a [Drosophila melanogaster]	75.27
B7P9F4	0.977	156	DmelGr64a NP_728920.1 gustatory receptor 64a [Drosophila melanogaster]	152.412
D6WR28	0.973	65	DmelGr64a NP_728920.1 gustatory receptor 64a [Drosophila melanogaster]	63.245
T1H879	0.972	161	DmelGr64a NP_728920.1 gustatory receptor 64a [Drosophila melanogaster]	156.492
A0A182PR51	0.973	162	DmelGr64a NP_728920.1 gustatory receptor 64a [Drosophila melanogaster]	157.626
A0A226E031	0.97	52	DmelGr64a NP_728920.1 gustatory receptor 64a [Drosophila melanogaster]	50.44
A0A1J0KKJ8	0.969	49	DmelGr64a NP_728920.1 gustatory receptor 64a [Drosophila melanogaster]	47.481
A0A182TTE8	0.994	251	DmelGr64a NP_728920.1 gustatory receptor 64a [Drosophila melanogaster]	249.494
A0A1S7D7P4	0.952	191	DmelGr64a NP_728920.1 gustatory receptor 64a [Drosophila melanogaster]	181.832
D6WV60	0.93	146	DmelGr64a NP_728920.1 gustatory receptor 64a [Drosophila melanogaster]	135.78
A0A1B0D7T8	0.969	88	DmelGr64a NP_728920.1 gustatory receptor 64a [Drosophila melanogaster]	85.272
A0A232FAB8	0.965	63	DmelGr64a NP_728920.1 gustatory receptor 64a [Drosophila melanogaster]	60.795
K7JU65	0.903	35	DmelGr64a NP_728920.1 gustatory receptor 64a [Drosophila melanogaster]	31.605
A0A0L7QRL5	0.906	192	DmelGr64a NP_728920.1 gustatory receptor 64a [Drosophila melanogaster]	173.952
A0A223HDI3	0.968	77	DmelGr64a NP_728920.1 gustatory receptor 64a [Drosophila melanogaster]	74.536
E2B443	0.953	191	DmelGr64a NP_728920.1 gustatory receptor 64a [Drosophila melanogaster]	182.023
A2AXB3	0.973	188	DmelGr64a NP_728920.1 gustatory receptor 64a [Drosophila melanogaster]	182.924
A0A232F5B5	0.968	175	DmelGr64a NP_728920.1 gustatory receptor 64a [Drosophila melanogaster]	169.4
D2A4I7	0.97	41	DmelGr64a NP_728920.1 gustatory receptor 64a [Drosophila melanogaster]	39.77
T1L4S9	0.96	171	DmelGr64a NP_728920.1 gustatory receptor 64a [Drosophila melanogaster]	164.16
D6WTM0	0.965	45	DmelGr64a NP_728920.1 gustatory receptor 64a [Drosophila melanogaster]	43.425
D6WEN5	0.935	78	DmelGr64a NP_728920.1 gustatory receptor 64a [Drosophila melanogaster]	72.93
A0A1I8Q8I8	0.95	173	DmelGr64a NP_728920.1 gustatory receptor 64a [Drosophila melanogaster]	164.35
A2AX95	0.972	81	DmelGr64a NP_728920.1 gustatory receptor 64a [Drosophila melanogaster]	78.732
A0A2P8Y654	0.944	180	DmelGr64a NP_728920.1 gustatory receptor 64a [Drosophila melanogaster]	169.92
A0A2R7WGJ2	0.972	81	DmelGr64a NP_728920.1 gustatory receptor 64a [Drosophila melanogaster]	78.732
A0A0E3U2L0	0.948	168	DmelGr64a NP_728920.1 gustatory receptor 64a [Drosophila melanogaster]	159.264
A0A1J1HID2	0.974	182	DmelGr64a NP_728920.1 gustatory receptor 64a [Drosophila melanogaster]	177.268
A0A1J1IP13	0.959	181	DmelGr64a NP_728920.1 gustatory receptor 64a [Drosophila melanogaster]	173.579
B4II11	0.961	213	DmelGr64a NP_728920.1 gustatory receptor 64a [Drosophila melanogaster]	204.693
A0A1J1IWS9	0.914	44	DmelGr64a NP_728920.1 gustatory receptor 64a [Drosophila melanogaster]	40.216
A0A0E3Y6Q7	0.939	140	DmelGr64a NP_728920.1 gustatory receptor 64a [Drosophila melanogaster]	131.46
A0A195ELE6	0.97	155	DmelGr64a NP_728920.1 gustatory receptor 64a [Drosophila melanogaster]	150.35
A0A2R7VP45	0.96	36	DmelGr64a NP_728920.1 gustatory receptor 64a [Drosophila melanogaster]	34.56
A0A0M4J795	0.916	183	DmelGr64a NP_728920.1 gustatory receptor 64a [Drosophila melanogaster]	167.628
A0A182KTQ9	0.974	83	DmelGr64a NP_728920.1 gustatory receptor 64a [Drosophila melanogaster]	80.842
A0A016X1T2	0.968	176	DmelGr64a NP_728920.1 gustatory receptor 64a [Drosophila melanogaster]	170.368
R7UWX7	0.966	79	DmelGr64a NP_728920.1 gustatory receptor 64a [Drosophila melanogaster]	76.314
A0A2A3E3S5	0.956	87	DmelGr64a NP_728920.1 gustatory receptor 64a [Drosophila melanogaster]	83.172
A0A0S1TPV2	0.946	134	DmelGr64a NP_728920.1 gustatory receptor 64a [Drosophila melanogaster]	126.764
A0A068F4S7	0.944	188	DmelGr64a NP_728920.1 gustatory receptor 64a [Drosophila melanogaster]	177.472
A0A240SY00	0.973	185	DmelGr64a NP_728920.1 gustatory receptor 64a [Drosophila melanogaster]	180.005
A0A1P8P1M8	0.988	55	DmelGr64a NP_728920.1 gustatory receptor 64a [Drosophila melanogaster]	54.34
A0A1S5VFM4	0.954	158	DmelGr64a NP_728920.1 gustatory receptor 64a [Drosophila melanogaster]	150.732
A0A182TKX0	0.984	54	DmelGr64a NP_728920.1 gustatory receptor 64a [Drosophila melanogaster]	53.136
A0A2S2NHE9	0.974	95	DmelGr64a NP_728920.1 gustatory receptor 64a [Drosophila melanogaster]	92.53
A0A1A9UXA5	0.974	50	DmelGr64a NP_728920.1 gustatory receptor 64a [Drosophila melanogaster]	48.7
S5TD86	0.964	89	DmelGr64a NP_728920.1 gustatory receptor 64a [Drosophila melanogaster]	85.796
A0A0L0CM77	0.972	56	DmelGr64a NP_728920.1 gustatory receptor 64a [Drosophila melanogaster]	54.432
A0A0R3RNU2	0.971	48	DmelGr64a NP_728920.1 gustatory receptor 64a [Drosophila melanogaster]	46.608
A0A226F6A3	0.974	81	DmelGr64a NP_728920.1 gustatory receptor 64a [Drosophila melanogaster]	78.894
A0A2P9JYC1	0.976	85	DmelGr64a NP_728920.1 gustatory receptor 64a [Drosophila melanogaster]	82.96
A0A0P6HJC4	0.794	82	DmelGr64a NP_728920.1 gustatory receptor 64a [Drosophila melanogaster]	65.108
A0A139WMB1	0.932	190	DmelGr64a NP_728920.1 gustatory receptor 64a [Drosophila melanogaster]	177.08
A0A1I8NWL2	0.971	54	DmelGr64a NP_728920.1 gustatory receptor 64a [Drosophila melanogaster]	52.434
D2A6G8	0.973	74	DmelGr64a NP_728920.1 gustatory receptor 64a [Drosophila melanogaster]	72.002
T1K6R8	0.976	156	DmelGr64a NP_728920.1 gustatory receptor 64a [Drosophila melanogaster]	152.256
A0A1J1J036	0.958	165	DmelGr64a NP_728920.1 gustatory receptor 64a [Drosophila melanogaster]	158.07
B7P9F6	0.976	154	DmelGr64a NP_728920.1 gustatory receptor 64a [Drosophila melanogaster]	150.304
A0A0H4KNW6	0.941	195	DmelGr64a NP_728920.1 gustatory receptor 64a [Drosophila melanogaster]	183.495
J9E9W6	0.969	82	DmelGr64a NP_728920.1 gustatory receptor 64a [Drosophila melanogaster]	79.458
A0A226E8I2	0.964	166	DmelGr64a NP_728920.1 gustatory receptor 64a [Drosophila melanogaster]	160.024
A0A158NRA9	0.826	90	DmelGr64a NP_728920.1 gustatory receptor 64a [Drosophila melanogaster]	74.34
V3ZXK5	0.956	134	DmelGr64a NP_728920.1 gustatory receptor 64a [Drosophila melanogaster]	128.104
A0A2U9NJH5	0.971	89	DmelGr64a NP_728920.1 gustatory receptor 64a [Drosophila melanogaster]	86.419
R9PSP1	0.955	176	DmelGr64a NP_728920.1 gustatory receptor 64a [Drosophila melanogaster]	168.08
A0A226EWR6	0.972	95	DmelGr64a NP_728920.1 gustatory receptor 64a [Drosophila melanogaster]	92.34
D6WPQ7	0.969	45	DmelGr64a NP_728920.1 gustatory receptor 64a [Drosophila melanogaster]	43.605
A0A232FLC2	0.94	142	DmelGr64a NP_728920.1 gustatory receptor 64a [Drosophila melanogaster]	133.48
T1KSD1	0.971	46	DmelGr64a NP_728920.1 gustatory receptor 64a [Drosophila melanogaster]	44.666
A0A2P8YXM7	0.847	143	DmelGr64a NP_728920.1 gustatory receptor 64a [Drosophila melanogaster]	121.121
A0A0L0CKU3	0.886	66	DmelGr64a NP_728920.1 gustatory receptor 64a [Drosophila melanogaster]	58.476
A0A0H2UI56	0.962	84	DmelGr64a NP_728920.1 gustatory receptor 64a [Drosophila melanogaster]	80.808
A0A291L1S2	0.945	93	DmelGr64a NP_728920.1 gustatory receptor 64a [Drosophila melanogaster]	87.885
D6W9Y7	0.868	69	DmelGr64a NP_728920.1 gustatory receptor 64a [Drosophila melanogaster]	59.892
A0A0M3SBP5	0.952	147	DmelGr64a NP_728920.1 gustatory receptor 64a [Drosophila melanogaster]	139.944
J9LS60	0.965	145	DmelGr64a NP_728920.1 gustatory receptor 64a [Drosophila melanogaster]	139.925
B4NFI6	0.952	192	DmelGr64a NP_728920.1 gustatory receptor 64a [Drosophila melanogaster]	182.784
A0A1I8MDH1	0.969	155	DmelGr64a NP_728920.1 gustatory receptor 64a [Drosophila melanogaster]	150.195
A0A1S5VFM6	0.928	134	DmelGr64a NP_728920.1 gustatory receptor 64a [Drosophila melanogaster]	124.352
A0A182MKA6	0.965	34	DmelGr64a NP_728920.1 gustatory receptor 64a [Drosophila melanogaster]	32.81
T1KCM1	0.949	174	DmelGr64a NP_728920.1 gustatory receptor 64a [Drosophila melanogaster]	165.126
A0A1Y1L8K4	0.961	158	DmelGr64a NP_728920.1 gustatory receptor 64a [Drosophila melanogaster]	151.838
A0A2R7X241	0.97	83	DmelGr64a NP_728920.1 gustatory receptor 64a [Drosophila melanogaster]	80.51
A0A210QE16	0.932	81	DmelGr64a NP_728920.1 gustatory receptor 64a [Drosophila melanogaster]	75.492
A0A034V0Y0	0.943	150	DmelGr64a NP_728920.1 gustatory receptor 64a [Drosophila melanogaster]	141.45
A0A2R7VSV3	0.954	76	DmelGr64a NP_728920.1 gustatory receptor 64a [Drosophila melanogaster]	72.504
A0A158NQQ5	0.967	90	DmelGr64a NP_728920.1 gustatory receptor 64a [Drosophila melanogaster]	87.03
A0A240SXS7	0.966	142	DmelGr64a NP_728920.1 gustatory receptor 64a [Drosophila melanogaster]	137.172
A0A1W0WNI6	0.979	214	DmelGr64a NP_728920.1 gustatory receptor 64a [Drosophila melanogaster]	209.506
A0A0L7R2B6	0.973	55	DmelGr64a NP_728920.1 gustatory receptor 64a [Drosophila melanogaster]	53.515
A0A158NQN3	0.97	86	DmelGr64a NP_728920.1 gustatory receptor 64a [Drosophila melanogaster]	83.42
A0A2U9NJI9	0.977	77	DmelGr64a NP_728920.1 gustatory receptor 64a [Drosophila melanogaster]	75.229
E2BWG1	0.82	91	DmelGr64a NP_728920.1 gustatory receptor 64a [Drosophila melanogaster]	74.62
A0A221I0C7	0.939	173	DmelGr64a NP_728920.1 gustatory receptor 64a [Drosophila melanogaster]	162.447
A0A0B4ZYB4	0.922	141	DmelGr64a NP_728920.1 gustatory receptor 64a [Drosophila melanogaster]	130.002
A0A2H4ZBA6	0.941	168	DmelGr64a NP_728920.1 gustatory receptor 64a [Drosophila melanogaster]	158.088
A0A1W4WW31	0.942	95	DmelGr64a NP_728920.1 gustatory receptor 64a [Drosophila melanogaster]	89.49
A0A2K8GL73	0.971	77	DmelGr64a NP_728920.1 gustatory receptor 64a [Drosophila melanogaster]	74.767
T1K9B8	0.977	192	DmelGr64a NP_728920.1 gustatory receptor 64a [Drosophila melanogaster]	187.584
K7JHN5	0.943	189	DmelGr64a NP_728920.1 gustatory receptor 64a [Drosophila melanogaster]	178.227
B8PUQ4	0.963	181	DmelGr64a NP_728920.1 gustatory receptor 64a [Drosophila melanogaster]	174.303
A0A1W6L1P7	0.941	184	DmelGr64a NP_728920.1 gustatory receptor 64a [Drosophila melanogaster]	173.144
A0A2I4PH76	0.942	220	DmelGr64a NP_728920.1 gustatory receptor 64a [Drosophila melanogaster]	207.24
A0A1J1IGI1	0.966	35	DmelGr64a NP_728920.1 gustatory receptor 64a [Drosophila melanogaster]	33.81
B3MNV7	0.974	171	DmelGr64a NP_728920.1 gustatory receptor 64a [Drosophila melanogaster]	166.554
A0A0P6F5S1	0.971	148	DmelGr64a NP_728920.1 gustatory receptor 64a [Drosophila melanogaster]	143.708
A0A2R7X1T7	0.968	40	DmelGr64a NP_728920.1 gustatory receptor 64a [Drosophila melanogaster]	38.72
M1RS86	0.925	166	DmelGr64a NP_728920.1 gustatory receptor 64a [Drosophila melanogaster]	153.55
A0A0L7QKI9	0.954	180	DmelGr64a NP_728920.1 gustatory receptor 64a [Drosophila melanogaster]	171.72
A0A1B6DUQ0	0.964	54	DmelGr64a NP_728920.1 gustatory receptor 64a [Drosophila melanogaster]	52.056
A0A2S2Q4L7	0.976	234	DmelGr64a NP_728920.1 gustatory receptor 64a [Drosophila melanogaster]	228.384
A0A1A9XXY5	0.972	138	DmelGr64a NP_728920.1 gustatory receptor 64a [Drosophila melanogaster]	134.136
A0A0J9QU89	0.984	180	DmelGr64a NP_728920.1 gustatory receptor 64a [Drosophila melanogaster]	177.12
D6WB85	0.974	42	DmelGr64a NP_728920.1 gustatory receptor 64a [Drosophila melanogaster]	40.908
T1GJK9	0.954	143	DmelGr64a NP_728920.1 gustatory receptor 64a [Drosophila melanogaster]	136.422
A0A2R7WJB0	0.969	39	DmelGr64a NP_728920.1 gustatory receptor 64a [Drosophila melanogaster]	37.791
A0A1J1I0U7	0.97	160	DmelGr64a NP_728920.1 gustatory receptor 64a [Drosophila melanogaster]	155.2
A0A182YSY8	0.939	169	DmelGr64a NP_728920.1 gustatory receptor 64a [Drosophila melanogaster]	158.691
A0A2A3E5X7	0.892	181	DmelGr64a NP_728920.1 gustatory receptor 64a [Drosophila melanogaster]	161.452
A0A240SXT6	0.969	187	DmelGr64a NP_728920.1 gustatory receptor 64a [Drosophila melanogaster]	181.203
B4JPX1	0.969	51	DmelGr64a NP_728920.1 gustatory receptor 64a [Drosophila melanogaster]	49.419
A0A2A4JF91	0.937	88	DmelGr64a NP_728920.1 gustatory receptor 64a [Drosophila melanogaster]	82.456
A0A0M5K687	0.79	141	DmelGr64a NP_728920.1 gustatory receptor 64a [Drosophila melanogaster]	111.39
A0A139WB35	0.946	59	DmelGr64a NP_728920.1 gustatory receptor 64a [Drosophila melanogaster]	55.814
W5J4S3	0.97	52	DmelGr64a NP_728920.1 gustatory receptor 64a [Drosophila melanogaster]	50.44
A0A226EQR4	0.977	182	DmelGr64a NP_728920.1 gustatory receptor 64a [Drosophila melanogaster]	177.814
A0A1I8HZ47	0.972	97	DmelGr64a NP_728920.1 gustatory receptor 64a [Drosophila melanogaster]	94.284
A0A2R7VWY6	0.967	80	DmelGr64a NP_728920.1 gustatory receptor 64a [Drosophila melanogaster]	77.36
E2B447	0.944	140	DmelGr64a NP_728920.1 gustatory receptor 64a [Drosophila melanogaster]	132.16
A0A182HGI2	0.968	84	DmelGr64a NP_728920.1 gustatory receptor 64a [Drosophila melanogaster]	81.312
A0A182JCR4	0.971	145	DmelGr64a NP_728920.1 gustatory receptor 64a [Drosophila melanogaster]	140.795
K7JU78	0.902	190	DmelGr64a NP_728920.1 gustatory receptor 64a [Drosophila melanogaster]	171.38
A0A026WU02	0.964	88	DmelGr64a NP_728920.1 gustatory receptor 64a [Drosophila melanogaster]	84.832
A0A2P8ZGK1	0.937	183	DmelGr64a NP_728920.1 gustatory receptor 64a [Drosophila melanogaster]	171.471
A0A1B6LTD7	0.963	193	DmelGr64a NP_728920.1 gustatory receptor 64a [Drosophila melanogaster]	185.859
A0A1W4XGZ0	0.966	51	DmelGr64a NP_728920.1 gustatory receptor 64a [Drosophila melanogaster]	49.266
A0A154P397	0.92	145	DmelGr64a NP_728920.1 gustatory receptor 64a [Drosophila melanogaster]	133.4
A0A2A4JAD5	0.931	143	DmelGr64a NP_728920.1 gustatory receptor 64a [Drosophila melanogaster]	133.133
A0A0C9PUK8	0.968	79	DmelGr64a NP_728920.1 gustatory receptor 64a [Drosophila melanogaster]	76.472
A0A0E4FI94	0.929	144	DmelGr64a NP_728920.1 gustatory receptor 64a [Drosophila melanogaster]	133.776
A0A158P0F3	0.935	148	DmelGr64a NP_728920.1 gustatory receptor 64a [Drosophila melanogaster]	138.38
A0A139WFT3	0.811	150	DmelGr64a NP_728920.1 gustatory receptor 64a [Drosophila melanogaster]	121.65
A0A1B0AAP2	0.915	147	DmelGr64a NP_728920.1 gustatory receptor 64a [Drosophila melanogaster]	134.505
B8PUP0	0.963	43	DmelGr64a NP_728920.1 gustatory receptor 64a [Drosophila melanogaster]	41.409
A0A2R7WW25	0.971	147	DmelGr64a NP_728920.1 gustatory receptor 64a [Drosophila melanogaster]	142.737
N6T7U6	0.966	80	DmelGr64a NP_728920.1 gustatory receptor 64a [Drosophila melanogaster]	77.28
A0A1V1WBV8	0.919	148	DmelGr64a NP_728920.1 gustatory receptor 64a [Drosophila melanogaster]	136.012
A0A2T7PT69	0.968	70	DmelGr64a NP_728920.1 gustatory receptor 64a [Drosophila melanogaster]	67.76
A0A0L7L6Z6	0.988	135	DmelGr64a NP_728920.1 gustatory receptor 64a [Drosophila melanogaster]	133.38
A0A1S5VFT4	0.923	187	DmelGr64a NP_728920.1 gustatory receptor 64a [Drosophila melanogaster]	172.601
A0A1V9XJM2	0.976	163	DmelGr64a NP_728920.1 gustatory receptor 64a [Drosophila melanogaster]	159.088
D1ZZK5	0.942	174	DmelGr64a NP_728920.1 gustatory receptor 64a [Drosophila melanogaster]	163.908
A0A1B6D860	0.968	86	DmelGr64a NP_728920.1 gustatory receptor 64a [Drosophila melanogaster]	83.248
A0A0L7QPU3	0.9	140	DmelGr64a NP_728920.1 gustatory receptor 64a [Drosophila melanogaster]	126
A0A1I8NJQ6	0.942	129	DmelGr64a NP_728920.1 gustatory receptor 64a [Drosophila melanogaster]	121.518
A0A158NZN7	0.891	78	DmelGr64a NP_728920.1 gustatory receptor 64a [Drosophila melanogaster]	69.498
A0A1S4KIE2	0.966	79	DmelGr64a NP_728920.1 gustatory receptor 64a [Drosophila melanogaster]	76.314
A0A195F181	0.898	134	DmelGr64a NP_728920.1 gustatory receptor 64a [Drosophila melanogaster]	120.332
T1IF92	0.972	45	DmelGr64a NP_728920.1 gustatory receptor 64a [Drosophila melanogaster]	43.74
A0A2R7WTV1	0.968	159	DmelGr64a NP_728920.1 gustatory receptor 64a [Drosophila melanogaster]	153.912
A0A1I7XX88	0.958	195	DmelGr64a NP_728920.1 gustatory receptor 64a [Drosophila melanogaster]	186.81
A0A0P5X889	0.975	176	DmelGr64a NP_728920.1 gustatory receptor 64a [Drosophila melanogaster]	171.6
B3RRD9	0.963	86	DmelGr64a NP_728920.1 gustatory receptor 64a [Drosophila melanogaster]	82.818
T1H8V2	0.97	41	DmelGr64a NP_728920.1 gustatory receptor 64a [Drosophila melanogaster]	39.77
J9M1N6	0.956	162	DmelGr64a NP_728920.1 gustatory receptor 64a [Drosophila melanogaster]	154.872
A0A1B0GFY2	0.949	81	DmelGr64a NP_728920.1 gustatory receptor 64a [Drosophila melanogaster]	76.869
A0A1Q1NIU0	0.976	38	DmelGr64a NP_728920.1 gustatory receptor 64a [Drosophila melanogaster]	37.088
A0A1D1VZU7	0.962	140	DmelGr64a NP_728920.1 gustatory receptor 64a [Drosophila melanogaster]	134.68
A0A1J0KKQ5	0.923	144	DmelGr64a NP_728920.1 gustatory receptor 64a [Drosophila melanogaster]	132.912
A0A1B3B7A9	0.955	221	DmelGr64a NP_728920.1 gustatory receptor 64a [Drosophila melanogaster]	211.055
A0A0L0C4W6	0.971	82	DmelGr64a NP_728920.1 gustatory receptor 64a [Drosophila melanogaster]	79.622
A0A1J0KKS4	0.914	173	DmelGr64a NP_728920.1 gustatory receptor 64a [Drosophila melanogaster]	158.122
A0A0T6B6W5	0.974	48	DmelGr64a NP_728920.1 gustatory receptor 64a [Drosophila melanogaster]	46.752
A0A226EQ99	0.965	39	DmelGr64a NP_728920.1 gustatory receptor 64a [Drosophila melanogaster]	37.635
A0A232FF08	0.942	170	DmelGr64a NP_728920.1 gustatory receptor 64a [Drosophila melanogaster]	160.14
A0A2S2NFK9	0.947	158	DmelGr64a NP_728920.1 gustatory receptor 64a [Drosophila melanogaster]	149.626
A0A0C9R7J7	0.932	183	DmelGr64a NP_728920.1 gustatory receptor 64a [Drosophila melanogaster]	170.556
A0A1I8NKX1	0.965	84	DmelGr64a NP_728920.1 gustatory receptor 64a [Drosophila melanogaster]	81.06
A0A0U2SG50	0.794	214	DmelGr64a NP_728920.1 gustatory receptor 64a [Drosophila melanogaster]	169.916
A0A0S3J3E0	0.966	182	DmelGr64a NP_728920.1 gustatory receptor 64a [Drosophila melanogaster]	175.812
A0A0L0BTU9	0.96	70	DmelGr64a NP_728920.1 gustatory receptor 64a [Drosophila melanogaster]	67.2
A0A182GWS1	0.881	139	DmelGr64a NP_728920.1 gustatory receptor 64a [Drosophila melanogaster]	122.459
A0A2W1BZC8	0.97	80	DmelGr64a NP_728920.1 gustatory receptor 64a [Drosophila melanogaster]	77.6
A2AX67	0.916	38	DmelGr64a NP_728920.1 gustatory receptor 64a [Drosophila melanogaster]	34.808
A0A1I8NGN2	0.963	81	DmelGr64a NP_728920.1 gustatory receptor 64a [Drosophila melanogaster]	78.003
A0A2W1C2V4	0.967	78	DmelGr64a NP_728920.1 gustatory receptor 64a [Drosophila melanogaster]	75.426
A0A0L7QN11	0.969	88	DmelGr64a NP_728920.1 gustatory receptor 64a [Drosophila melanogaster]	85.272
A0A1J1I4U4	0.741	181	DmelGr64a NP_728920.1 gustatory receptor 64a [Drosophila melanogaster]	134.121
A0A0M3SBN3	0.915	37	DmelGr64a NP_728920.1 gustatory receptor 64a [Drosophila melanogaster]	33.855
A0A120GVA8	0.97	54	DmelGr64a NP_728920.1 gustatory receptor 64a [Drosophila melanogaster]	52.38
B4H5G7	0.891	36	DmelGr64a NP_728920.1 gustatory receptor 64a [Drosophila melanogaster]	32.076
A0A2A3E281	0.967	79	DmelGr64a NP_728920.1 gustatory receptor 64a [Drosophila melanogaster]	76.393
S5TEF8	0.937	81	DmelGr64a NP_728920.1 gustatory receptor 64a [Drosophila melanogaster]	75.897
A0A182UKW4	0.919	142	DmelGr64a NP_728920.1 gustatory receptor 64a [Drosophila melanogaster]	130.498
A0A195AT59	0.965	119	DmelGr64a NP_728920.1 gustatory receptor 64a [Drosophila melanogaster]	114.835
B4NNH1	0.958	205	DmelGr64a NP_728920.1 gustatory receptor 64a [Drosophila melanogaster]	196.39
E2B448	0.895	149	DmelGr64a NP_728920.1 gustatory receptor 64a [Drosophila melanogaster]	133.355
A0A1W4W388	0.961	40	DmelGr64a NP_728920.1 gustatory receptor 64a [Drosophila melanogaster]	38.44
A0A194Q4S1	0.875	172	DmelGr64a NP_728920.1 gustatory receptor 64a [Drosophila melanogaster]	150.5
A0A1W4V0P2	0.971	85	DmelGr64a NP_728920.1 gustatory receptor 64a [Drosophila melanogaster]	82.535
A0A2A4IUP4	0.936	139	DmelGr64a NP_728920.1 gustatory receptor 64a [Drosophila melanogaster]	130.104
B4QWV5	0.965	85	DmelGr64a NP_728920.1 gustatory receptor 64a [Drosophila melanogaster]	82.025
T1GVD0	0.966	34	DmelGr64a NP_728920.1 gustatory receptor 64a [Drosophila melanogaster]	32.844
B7QGI5	0.963	49	DmelGr64a NP_728920.1 gustatory receptor 64a [Drosophila melanogaster]	47.187
A0A2P9JYB1	0.973	48	DmelGr64a NP_728920.1 gustatory receptor 64a [Drosophila melanogaster]	46.704
A0A0L8GV77	0.961	151	DmelGr64a NP_728920.1 gustatory receptor 64a [Drosophila melanogaster]	145.111
A0A2I4PHH0	0.941	144	DmelGr64a NP_728920.1 gustatory receptor 64a [Drosophila melanogaster]	135.504
B4M1R0	0.964	54	DmelGr64a NP_728920.1 gustatory receptor 64a [Drosophila melanogaster]	52.056
A0A2S2P7X7	0.974	86	DmelGr64a NP_728920.1 gustatory receptor 64a [Drosophila melanogaster]	83.764
A0A182LTZ2	0.965	48	DmelGr64a NP_728920.1 gustatory receptor 64a [Drosophila melanogaster]	46.32
A0A1J1IGP6	0.96	53	DmelGr64a NP_728920.1 gustatory receptor 64a [Drosophila melanogaster]	50.88
A0A182FPJ8	0.952	150	DmelGr64a NP_728920.1 gustatory receptor 64a [Drosophila melanogaster]	142.8
A0A1J1IYN6	0.966	168	DmelGr64a NP_728920.1 gustatory receptor 64a [Drosophila melanogaster]	162.288
A0A1J0KKT2	0.97	53	DmelGr64a NP_728920.1 gustatory receptor 64a [Drosophila melanogaster]	51.41
A0A2P1JHC3	0.919	137	DmelGr64a NP_728920.1 gustatory receptor 64a [Drosophila melanogaster]	125.903
A0A1B0FNB4	0.925	151	DmelGr64a NP_728920.1 gustatory receptor 64a [Drosophila melanogaster]	139.675
A0A1W0WYS1	0.961	56	DmelGr64a NP_728920.1 gustatory receptor 64a [Drosophila melanogaster]	53.816
A0A0M4F4A1	0.961	143	DmelGr64a NP_728920.1 gustatory receptor 64a [Drosophila melanogaster]	137.423
A0A1I7YQG2	0.956	175	DmelGr64a NP_728920.1 gustatory receptor 64a [Drosophila melanogaster]	167.3
Q17LV6	0.942	146	DmelGr64a NP_728920.1 gustatory receptor 64a [Drosophila melanogaster]	137.532
A0A1J1HKY4	0.973	52	DmelGr64a NP_728920.1 gustatory receptor 64a [Drosophila melanogaster]	50.596
B7FF36	0.964	195	DmelGr64a NP_728920.1 gustatory receptor 64a [Drosophila melanogaster]	187.98
B4N9Y8	0.952	89	DmelGr64a NP_728920.1 gustatory receptor 64a [Drosophila melanogaster]	84.728
M4W9A8	0.891	188	DmelGr64a NP_728920.1 gustatory receptor 64a [Drosophila melanogaster]	167.508
A0A2B4RIQ9	0.948	145	DmelGr64a NP_728920.1 gustatory receptor 64a [Drosophila melanogaster]	137.46
V4A0J9	0.969	80	DmelGr64a NP_728920.1 gustatory receptor 64a [Drosophila melanogaster]	77.52
U5NJ15	0.883	152	DmelGr64a NP_728920.1 gustatory receptor 64a [Drosophila melanogaster]	134.216
B0XD40	0.969	49	DmelGr64a NP_728920.1 gustatory receptor 64a [Drosophila melanogaster]	47.481
A0A1J0KKP9	0.967	175	DmelGr64a NP_728920.1 gustatory receptor 64a [Drosophila melanogaster]	169.225
A0A2R7WKS2	0.97	39	DmelGr64a NP_728920.1 gustatory receptor 64a [Drosophila melanogaster]	37.83
D2A275	0.964	172	DmelGr64a NP_728920.1 gustatory receptor 64a [Drosophila melanogaster]	165.808
A0A182FPA3	0.915	143	DmelGr64a NP_728920.1 gustatory receptor 64a [Drosophila melanogaster]	130.845
A0A1D1W0M6	0.962	150	DmelGr64a NP_728920.1 gustatory receptor 64a [Drosophila melanogaster]	144.3
A0A2R7WZI8	0.953	76	DmelGr64a NP_728920.1 gustatory receptor 64a [Drosophila melanogaster]	72.428
A0A139WMR1	0.83	40	DmelGr64a NP_728920.1 gustatory receptor 64a [Drosophila melanogaster]	33.2
A0A195BHD9	0.968	80	DmelGr64a NP_728920.1 gustatory receptor 64a [Drosophila melanogaster]	77.44
A0A1I8Q340	0.963	87	DmelGr64a NP_728920.1 gustatory receptor 64a [Drosophila melanogaster]	83.781
T1GXB1	0.975	54	DmelGr64a NP_728920.1 gustatory receptor 64a [Drosophila melanogaster]	52.65
A0A1J0KKL2	0.968	79	DmelGr64a NP_728920.1 gustatory receptor 64a [Drosophila melanogaster]	76.472
A0A139WL50	0.975	50	DmelGr64a NP_728920.1 gustatory receptor 64a [Drosophila melanogaster]	48.75
A0A0S3J2K2	0.968	53	DmelGr64a NP_728920.1 gustatory receptor 64a [Drosophila melanogaster]	51.304
A0A068FBI5	0.946	174	DmelGr64a NP_728920.1 gustatory receptor 64a [Drosophila melanogaster]	164.604
A0A0L0BTR5	0.962	76	DmelGr64a NP_728920.1 gustatory receptor 64a [Drosophila melanogaster]	73.112
C0Z3R7	0.943	143	DmelGr64a NP_728920.1 gustatory receptor 64a [Drosophila melanogaster]	134.849
A0A2T7P0W5	0.956	146	DmelGr64a NP_728920.1 gustatory receptor 64a [Drosophila melanogaster]	139.576
A0A1J1J4E1	0.971	53	DmelGr64a NP_728920.1 gustatory receptor 64a [Drosophila melanogaster]	51.463
A0A1I8I168	0.977	98	DmelGr64a NP_728920.1 gustatory receptor 64a [Drosophila melanogaster]	95.746
A0A0E3U357	0.83	39	DmelGr64a NP_728920.1 gustatory receptor 64a [Drosophila melanogaster]	32.37
A0A067QR66	0.933	145	DmelGr64a NP_728920.1 gustatory receptor 64a [Drosophila melanogaster]	135.285
A0A0M4ES03	0.997	192	SkowGRL1	191.424
A0A182QZT4	0.959	171	DmelGr64a NP_728920.1 gustatory receptor 64a [Drosophila melanogaster]	163.989
A0A067QS38	0.944	144	DmelGr64a NP_728920.1 gustatory receptor 64a [Drosophila melanogaster]	135.936
A0A1B6BWV7	0.963	53	DmelGr64a NP_728920.1 gustatory receptor 64a [Drosophila melanogaster]	51.039
A0A194PKL6	0.989	181	SkowGRL1	179.009
A0A1I7WSL2	0.973	89	DmelGr64a NP_728920.1 gustatory receptor 64a [Drosophila melanogaster]	86.597
A0A1W4W5V0	0.929	144	DmelGr64a NP_728920.1 gustatory receptor 64a [Drosophila melanogaster]	133.776
D6X424	0.957	174	DmelGr64a NP_728920.1 gustatory receptor 64a [Drosophila melanogaster]	166.518
A0A1I8NX59	0.925	140	DmelGr64a NP_728920.1 gustatory receptor 64a [Drosophila melanogaster]	129.5
K7JTZ1	0.973	148	DmelGr64a NP_728920.1 gustatory receptor 64a [Drosophila melanogaster]	144.004
A0A164ZLS5	0.921	62	DmelGr64a NP_728920.1 gustatory receptor 64a [Drosophila melanogaster]	57.102
A0A146LU20	0.962	41	DmelGr64a NP_728920.1 gustatory receptor 64a [Drosophila melanogaster]	39.442
A0A1I8NKT8	0.907	126	DmelGr64a NP_728920.1 gustatory receptor 64a [Drosophila melanogaster]	114.282
A0A182GZX6	0.959	77	DmelGr64a NP_728920.1 gustatory receptor 64a [Drosophila melanogaster]	73.843
A0A182LC47	0.985	56	DmelGr64a NP_728920.1 gustatory receptor 64a [Drosophila melanogaster]	55.16
K7JJM5	0.902	225	DmelGr64a NP_728920.1 gustatory receptor 64a [Drosophila melanogaster]	202.95
A0A0P5TJH1	0.967	92	DmelGr64a NP_728920.1 gustatory receptor 64a [Drosophila melanogaster]	88.964
A0A034UY62	0.931	149	DmelGr64a NP_728920.1 gustatory receptor 64a [Drosophila melanogaster]	138.719
A0A075T2X2	0.9	133	DmelGr64a NP_728920.1 gustatory receptor 64a [Drosophila melanogaster]	119.7
A0A1B0DGU5	0.961	62	DmelGr64a NP_728920.1 gustatory receptor 64a [Drosophila melanogaster]	59.582
A0A1Y1NIF2	0.952	184	DmelGr64a NP_728920.1 gustatory receptor 64a [Drosophila melanogaster]	175.168
A0A1S5XXN5	0.924	130	DmelGr64a NP_728920.1 gustatory receptor 64a [Drosophila melanogaster]	120.12
C4B7Y0	0.925	139	DmelGr64a NP_728920.1 gustatory receptor 64a [Drosophila melanogaster]	128.575
A0A0L0BW62	0.956	85	DmelGr64a NP_728920.1 gustatory receptor 64a [Drosophila melanogaster]	81.26
A0A0C9R7J9	0.993	204	SkowGRL1	202.572
K7JHG2	0.821	77	DmelGr64a NP_728920.1 gustatory receptor 64a [Drosophila melanogaster]	63.217
A0A1J0KL14	0.972	91	DmelGr64a NP_728920.1 gustatory receptor 64a [Drosophila melanogaster]	88.452
A0A221I0C2	0.849	129	DmelGr64a NP_728920.1 gustatory receptor 64a [Drosophila melanogaster]	109.521
D6X4M1	0.974	83	DmelGr64a NP_728920.1 gustatory receptor 64a [Drosophila melanogaster]	80.842
A0A151XHI9	0.975	51	DmelGr64a NP_728920.1 gustatory receptor 64a [Drosophila melanogaster]	49.725
A0A226F8C4	0.968	47	DmelGr64a NP_728920.1 gustatory receptor 64a [Drosophila melanogaster]	45.496
A0A226EVA9	0.959	31	DmelGr64a NP_728920.1 gustatory receptor 64a [Drosophila melanogaster]	29.729
A0A182M8G3	0.964	159	DmelGr64a NP_728920.1 gustatory receptor 64a [Drosophila melanogaster]	153.276
E2B434	0.936	187	DmelGr64a NP_728920.1 gustatory receptor 64a [Drosophila melanogaster]	175.032
A0A2P8YIN9	0.862	131	DmelGr64a NP_728920.1 gustatory receptor 64a [Drosophila melanogaster]	112.922
B3NPN1	0.971	159	DmelGr64a NP_728920.1 gustatory receptor 64a [Drosophila melanogaster]	154.389
Q7PKI1	0.963	72	DmelGr64a NP_728920.1 gustatory receptor 64a [Drosophila melanogaster]	69.336
A7E3G0	0.885	137	DmelGr64a NP_728920.1 gustatory receptor 64a [Drosophila melanogaster]	121.245
A0A182Q325	0.96	57	DmelGr64a NP_728920.1 gustatory receptor 64a [Drosophila melanogaster]	54.72
A0A2R7X1A1	0.975	43	DmelGr64a NP_728920.1 gustatory receptor 64a [Drosophila melanogaster]	41.925
A0A182XUP0	0.963	158	DmelGr64a NP_728920.1 gustatory receptor 64a [Drosophila melanogaster]	152.154
A0A2S2R0W2	0.969	59	DmelGr64a NP_728920.1 gustatory receptor 64a [Drosophila melanogaster]	57.171
A0A1S5VFQ7	0.956	146	DmelGr64a NP_728920.1 gustatory receptor 64a [Drosophila melanogaster]	139.576
A0A2P1JHF2	0.969	79	DmelGr64a NP_728920.1 gustatory receptor 64a [Drosophila melanogaster]	76.551
A0A2R7W419	0.962	38	DmelGr64a NP_728920.1 gustatory receptor 64a [Drosophila melanogaster]	36.556
D6WHS7	0.958	44	DmelGr64a NP_728920.1 gustatory receptor 64a [Drosophila melanogaster]	42.152
A0A0N0PB90	0.909	146	DmelGr64a NP_728920.1 gustatory receptor 64a [Drosophila melanogaster]	132.714
A0A0A9WUZ5	0.955	36	DmelGr64a NP_728920.1 gustatory receptor 64a [Drosophila melanogaster]	34.38
A0A0N0BB98	0.996	190	SkowGRL1	189.24
A0A1J1IPC6	0.966	75	DmelGr64a NP_728920.1 gustatory receptor 64a [Drosophila melanogaster]	72.45
A0A0C9RQG4	0.92	199	DmelGr64a NP_728920.1 gustatory receptor 64a [Drosophila melanogaster]	183.08
A0A1J0KKR7	0.852	174	DmelGr64a NP_728920.1 gustatory receptor 64a [Drosophila melanogaster]	148.248
V4AL76	0.953	166	DmelGr64a NP_728920.1 gustatory receptor 64a [Drosophila melanogaster]	158.198
A0A158NNP6	0.929	132	DmelGr64a NP_728920.1 gustatory receptor 64a [Drosophila melanogaster]	122.628
E2A2U6	0.824	146	DmelGr64a NP_728920.1 gustatory receptor 64a [Drosophila melanogaster]	120.304
A0A1Q1NIK8	0.844	141	DmelGr64a NP_728920.1 gustatory receptor 64a [Drosophila melanogaster]	119.004
A0A1S5XXP1	0.941	182	DmelGr64a NP_728920.1 gustatory receptor 64a [Drosophila melanogaster]	171.262
A0A139WMC6	0.964	51	DmelGr64a NP_728920.1 gustatory receptor 64a [Drosophila melanogaster]	49.164
A0A1Y1NI72	0.936	215	DmelGr64a NP_728920.1 gustatory receptor 64a [Drosophila melanogaster]	201.24
A0A0E3U378	0.83	145	DmelGr64a NP_728920.1 gustatory receptor 64a [Drosophila melanogaster]	120.35
A0A240SYG3	0.949	135	DmelGr64a NP_728920.1 gustatory receptor 64a [Drosophila melanogaster]	128.115
T1H7R4	0.911	208	DmelGr64a NP_728920.1 gustatory receptor 64a [Drosophila melanogaster]	189.488
A0A1J1HPK4	0.966	79	DmelGr64a NP_728920.1 gustatory receptor 64a [Drosophila melanogaster]	76.314
A0A194RGK4	0.826	130	DmelGr64a NP_728920.1 gustatory receptor 64a [Drosophila melanogaster]	107.38
T1HXE7	0.958	38	DmelGr64a NP_728920.1 gustatory receptor 64a [Drosophila melanogaster]	36.404
A0A2K8GKT3	0.946	84	DmelGr64a NP_728920.1 gustatory receptor 64a [Drosophila melanogaster]	79.464
A0A221I0G5	0.994	233	SkowGRL1	231.602
A0A1W4UZF2	0.873	179	DmelGr64a NP_728920.1 gustatory receptor 64a [Drosophila melanogaster]	156.267
A0A1I8PBH8	0.914	186	DmelGr64a NP_728920.1 gustatory receptor 64a [Drosophila melanogaster]	170.004
A0A0L8FXQ7	0.966	45	DmelGr64a NP_728920.1 gustatory receptor 64a [Drosophila melanogaster]	43.47
T1HD41	0.96	144	DmelGr64a NP_728920.1 gustatory receptor 64a [Drosophila melanogaster]	138.24
A0A182NR10	0.968	160	DmelGr64a NP_728920.1 gustatory receptor 64a [Drosophila melanogaster]	154.88
A0A226E9A5	0.96	44	DmelGr64a NP_728920.1 gustatory receptor 64a [Drosophila melanogaster]	42.24
B4JMH7	0.922	144	DmelGr64a NP_728920.1 gustatory receptor 64a [Drosophila melanogaster]	132.768
A0A151WQX8	0.941	196	DmelGr64a NP_728920.1 gustatory receptor 64a [Drosophila melanogaster]	184.436
A0A097IYM1	0.995	200	SkowGRL1	199
A0A1I8CG36	0.946	86	DmelGr64a NP_728920.1 gustatory receptor 64a [Drosophila melanogaster]	81.356
A0A158R3I6	0.966	200	DmelGr64a NP_728920.1 gustatory receptor 64a [Drosophila melanogaster]	193.2
A2AXC2	0.955	168	DmelGr64a NP_728920.1 gustatory receptor 64a [Drosophila melanogaster]	160.44
A0A182WQV3	0.832	180	DmelGr64a NP_728920.1 gustatory receptor 64a [Drosophila melanogaster]	149.76
E3MHI9	0.965	198	NvecGRL1	191.07
T1KKR8	0.966	168	DmelGr64a NP_728920.1 gustatory receptor 64a [Drosophila melanogaster]	162.288
A0A2I4PH71	0.897	184	DmelGr64a NP_728920.1 gustatory receptor 64a [Drosophila melanogaster]	165.048
A0A240SXW8	0.908	161	DmelGr64a NP_728920.1 gustatory receptor 64a [Drosophila melanogaster]	146.188
A0A2H1W412	0.996	202	SkowGRL1	201.192
A0A1I8P5R5	0.994	185	SkowGRL1	183.89
A0A067R2S9	0.96	45	DmelGr64a NP_728920.1 gustatory receptor 64a [Drosophila melanogaster]	43.2
A0A2P9JYB4	0.962	52	DmelGr64a NP_728920.1 gustatory receptor 64a [Drosophila melanogaster]	50.024
T1HD65	0.929	141	DmelGr64a NP_728920.1 gustatory receptor 64a [Drosophila melanogaster]	130.989
A0A226EE80	0.962	54	DmelGr64a NP_728920.1 gustatory receptor 64a [Drosophila melanogaster]	51.948
A0A0M4JB88	0.908	137	DmelGr64a NP_728920.1 gustatory receptor 64a [Drosophila melanogaster]	124.396
A0A0B2V4Z4	0.957	133	DmelGr64a NP_728920.1 gustatory receptor 64a [Drosophila melanogaster]	127.281
A0A1I8MW65	0.959	53	DmelGr64a NP_728920.1 gustatory receptor 64a [Drosophila melanogaster]	50.827
A0A195F1S9	0.777	61	DmelGr64a NP_728920.1 gustatory receptor 64a [Drosophila melanogaster]	47.397
T1H8M5	0.94	140	DmelGr64a NP_728920.1 gustatory receptor 64a [Drosophila melanogaster]	131.6
A0A0S3J2W8	0.893	140	DmelGr64a NP_728920.1 gustatory receptor 64a [Drosophila melanogaster]	125.02
A0A084WG57	0.846	31	DmelGr64a NP_728920.1 gustatory receptor 64a [Drosophila melanogaster]	26.226
A0A1J0KKR1	0.931	133	DmelGr64a NP_728920.1 gustatory receptor 64a [Drosophila melanogaster]	123.823
A0A232F543	0.807	200	DmelGr64a NP_728920.1 gustatory receptor 64a [Drosophila melanogaster]	161.4
T1H805	0.987	181	SkowGRL1	178.647
A0A221I0H2	0.851	149	DmelGr64a NP_728920.1 gustatory receptor 64a [Drosophila melanogaster]	126.799
A0A0E3Y633	0.984	86	DmelGr64a NP_728920.1 gustatory receptor 64a [Drosophila melanogaster]	84.624
A0A0L0CKU8	0.962	91	DmelGr64a NP_728920.1 gustatory receptor 64a [Drosophila melanogaster]	87.542
A0A212FL11	0.98	53	DmelGr64a NP_728920.1 gustatory receptor 64a [Drosophila melanogaster]	51.94
A0A1D2N7H4	0.951	48	DmelGr64a NP_728920.1 gustatory receptor 64a [Drosophila melanogaster]	45.648
A0A0S3J454	0.83	79	DmelGr64a NP_728920.1 gustatory receptor 64a [Drosophila melanogaster]	65.57
B4P8T5	0.943	47	DmelGr64a NP_728920.1 gustatory receptor 64a [Drosophila melanogaster]	44.321
S5TEG0	0.949	137	DmelGr64a NP_728920.1 gustatory receptor 64a [Drosophila melanogaster]	130.013
F4WZ04	0.998	119	DmelGr64a NP_728920.1 gustatory receptor 64a [Drosophila melanogaster]	118.762
T1K844	0.911	61	DmelGr64a NP_728920.1 gustatory receptor 64a [Drosophila melanogaster]	55.571
A0A2J7PYR6	0.967	50	DmelGr64a NP_728920.1 gustatory receptor 64a [Drosophila melanogaster]	48.35
A0A1J1IAF9	0.927	131	DmelGr64a NP_728920.1 gustatory receptor 64a [Drosophila melanogaster]	121.437
A0A1I8Q4A3	0.969	94	DmelGr64a NP_728920.1 gustatory receptor 64a [Drosophila melanogaster]	91.086
B4LAW3	0.966	51	DmelGr64a NP_728920.1 gustatory receptor 64a [Drosophila melanogaster]	49.266
B3MBZ4	0.961	53	DmelGr64a NP_728920.1 gustatory receptor 64a [Drosophila melanogaster]	50.933
A0A090KUE1	0.958	218	DmelGr64a NP_728920.1 gustatory receptor 64a [Drosophila melanogaster]	208.844
A0A0U3JF15	0.971	51	DmelGr64a NP_728920.1 gustatory receptor 64a [Drosophila melanogaster]	49.521
R7TMM4	0.96	105	DmelGr64a NP_728920.1 gustatory receptor 64a [Drosophila melanogaster]	100.8
A0A1W0WB35	0.968	46	DmelGr64a NP_728920.1 gustatory receptor 64a [Drosophila melanogaster]	44.528
A0A0Q9WY43	0.961	78	DmelGr64a NP_728920.1 gustatory receptor 64a [Drosophila melanogaster]	74.958
A0A195DPW8	0.97	61	DmelGr64a NP_728920.1 gustatory receptor 64a [Drosophila melanogaster]	59.17
A0A2H4ZBF0	0.958	50	DmelGr64a NP_728920.1 gustatory receptor 64a [Drosophila melanogaster]	47.9
A0A226CWS5	0.975	69	DmelGr64a NP_728920.1 gustatory receptor 64a [Drosophila melanogaster]	67.275
A0A0L7QLQ6	0.875	94	DmelGr64a NP_728920.1 gustatory receptor 64a [Drosophila melanogaster]	82.25
B4GBS4	0.993	181	SkowGRL1	179.733
A0A2B4SFZ8	0.96	79	DmelGr64a NP_728920.1 gustatory receptor 64a [Drosophila melanogaster]	75.84
A0A221I0A8	0.85	107	DmelGr64a NP_728920.1 gustatory receptor 64a [Drosophila melanogaster]	90.95
A0A0E3Y5A6	0.899	178	DmelGr64a NP_728920.1 gustatory receptor 64a [Drosophila melanogaster]	160.022
A0A0A1XB91	0.961	68	DmelGr64a NP_728920.1 gustatory receptor 64a [Drosophila melanogaster]	65.348
A0A2A6CEI7	0.923	97	DmelGr64a NP_728920.1 gustatory receptor 64a [Drosophila melanogaster]	89.531
A0A182YDK8	0.959	153	DmelGr64a NP_728920.1 gustatory receptor 64a [Drosophila melanogaster]	146.727
A0A182S4R3	0.953	155	DmelGr64a NP_728920.1 gustatory receptor 64a [Drosophila melanogaster]	147.715
H3E5J5	0.877	97	DmelGr64a NP_728920.1 gustatory receptor 64a [Drosophila melanogaster]	85.069
A0A0L7KTZ0	0.95	79	DmelGr64a NP_728920.1 gustatory receptor 64a [Drosophila melanogaster]	75.05
A0A0A9WQE2	0.964	150	DmelGr64a NP_728920.1 gustatory receptor 64a [Drosophila melanogaster]	144.6
A0A221I0N0	0.987	82	SkowGRL1	80.934
A0A240SXW6	0.933	171	DmelGr64a NP_728920.1 gustatory receptor 64a [Drosophila melanogaster]	159.543
A0A232F7C6	0.875	198	DmelGr64a NP_728920.1 gustatory receptor 64a [Drosophila melanogaster]	173.25
Q176L9	0.891	149	DmelGr64a NP_728920.1 gustatory receptor 64a [Drosophila melanogaster]	132.759
A0A226EXH2	0.954	38	DmelGr64a NP_728920.1 gustatory receptor 64a [Drosophila melanogaster]	36.252
A0A0M4JMI6	0.882	38	DmelGr64a NP_728920.1 gustatory receptor 64a [Drosophila melanogaster]	33.516
A0A067RCX5	0.916	143	DmelGr64a NP_728920.1 gustatory receptor 64a [Drosophila melanogaster]	130.988
B0WKH3	0.87	145	DmelGr64a NP_728920.1 gustatory receptor 64a [Drosophila melanogaster]	126.15
A0A2A3EUN4	0.872	146	DmelGr64a NP_728920.1 gustatory receptor 64a [Drosophila melanogaster]	127.312
A0A182UCA7	0.958	40	DmelGr64a NP_728920.1 gustatory receptor 64a [Drosophila melanogaster]	38.32
D6WBD9	0.942	139	DmelGr64a NP_728920.1 gustatory receptor 64a [Drosophila melanogaster]	130.938
A0A0K2UFR1	0.953	136	DmelGr64a NP_728920.1 gustatory receptor 64a [Drosophila melanogaster]	129.608
A0A2R5LBB1	0.972	125	DmelGr64a NP_728920.1 gustatory receptor 64a [Drosophila melanogaster]	121.5
A0A2H4ZB92	0.92	182	DmelGr64a NP_728920.1 gustatory receptor 64a [Drosophila melanogaster]	167.44
A0A139WML2	0.894	189	DmelGr64a NP_728920.1 gustatory receptor 64a [Drosophila melanogaster]	168.966
A0A2R7VRI7	0.912	64	DmelGr64a NP_728920.1 gustatory receptor 64a [Drosophila melanogaster]	58.368
A0A232FAY7	0.851	45	DmelGr64a NP_728920.1 gustatory receptor 64a [Drosophila melanogaster]	38.295
M3V890	0.932	142	DmelGr64a NP_728920.1 gustatory receptor 64a [Drosophila melanogaster]	132.344
A0A182FZL0	0.956	89	DmelGr64a NP_728920.1 gustatory receptor 64a [Drosophila melanogaster]	85.084
A0A182RUX0	0.968	89	DmelGr64a NP_728920.1 gustatory receptor 64a [Drosophila melanogaster]	86.152
A0A0A9Z682	0.959	52	DmelGr64a NP_728920.1 gustatory receptor 64a [Drosophila melanogaster]	49.868
A0A139WDH7	0.748	185	DmelGr64a NP_728920.1 gustatory receptor 64a [Drosophila melanogaster]	138.38
A0A2L1TG79	0.911	130	DmelGr64a NP_728920.1 gustatory receptor 64a [Drosophila melanogaster]	118.43
A0A2A3EAU4	0.997	252	SkowGRL1	251.244
B7QAI0	0.977	76	DmelGr64a NP_728920.1 gustatory receptor 64a [Drosophila melanogaster]	74.252
A0A0U4VTA0	0.92	146	DmelGr64a NP_728920.1 gustatory receptor 64a [Drosophila melanogaster]	134.32
A0A0M9A004	0.764	200	DmelGr64a NP_728920.1 gustatory receptor 64a [Drosophila melanogaster]	152.8
A0A0A9YKJ7	0.962	81	DmelGr64a NP_728920.1 gustatory receptor 64a [Drosophila melanogaster]	77.922
T1H851	0.913	203	DmelGr64a NP_728920.1 gustatory receptor 64a [Drosophila melanogaster]	185.339
A0A1V1WC05	0.926	129	DmelGr64a NP_728920.1 gustatory receptor 64a [Drosophila melanogaster]	119.454
A0A182NZ27	0.959	45	DmelGr64a NP_728920.1 gustatory receptor 64a [Drosophila melanogaster]	43.155
A0A2P8YYF9	0.931	83	DmelGr64a NP_728920.1 gustatory receptor 64a [Drosophila melanogaster]	77.273
A0A2A4K2M3	0.93	145	DmelGr64a NP_728920.1 gustatory receptor 64a [Drosophila melanogaster]	134.85
A0A232FNC9	0.953	159	DmelGr64a NP_728920.1 gustatory receptor 64a [Drosophila melanogaster]	151.527
Q17NP1	0.795	173	DmelGr64a NP_728920.1 gustatory receptor 64a [Drosophila melanogaster]	137.535
B7FF33	0.96	192	DmelGr64a NP_728920.1 gustatory receptor 64a [Drosophila melanogaster]	184.32
V4C6W6	0.957	180	DmelGr64a NP_728920.1 gustatory receptor 64a [Drosophila melanogaster]	172.26
A0A1J0KKI9	0.96	36	DmelGr64a NP_728920.1 gustatory receptor 64a [Drosophila melanogaster]	34.56
B8PUP3	0.951	81	DmelGr64a NP_728920.1 gustatory receptor 64a [Drosophila melanogaster]	77.031
A0A2S2NS86	0.94	82	DmelGr64a NP_728920.1 gustatory receptor 64a [Drosophila melanogaster]	77.08
A0A0L0C709	0.92	177	DmelGr64a NP_728920.1 gustatory receptor 64a [Drosophila melanogaster]	162.84
A0A0S3J2N7	0.909	84	DmelGr64a NP_728920.1 gustatory receptor 64a [Drosophila melanogaster]	76.356
A0A034UY90	0.967	54	DmelGr64a NP_728920.1 gustatory receptor 64a [Drosophila melanogaster]	52.218
A0A1B0DCB2	0.969	50	DmelGr64a NP_728920.1 gustatory receptor 64a [Drosophila melanogaster]	48.45
A0A1Y9TJU6	0.959	155	DmelGr64a NP_728920.1 gustatory receptor 64a [Drosophila melanogaster]	148.645
T1H8Z1	0.942	82	DmelGr64a NP_728920.1 gustatory receptor 64a [Drosophila melanogaster]	77.244
A0A2R7W0T5	0.963	40	DmelGr64a NP_728920.1 gustatory receptor 64a [Drosophila melanogaster]	38.52
A0A182MPB8	0.959	69	DmelGr64a NP_728920.1 gustatory receptor 64a [Drosophila melanogaster]	66.171
M3UZG5	0.814	138	DmelGr64a NP_728920.1 gustatory receptor 64a [Drosophila melanogaster]	112.332
A0A068F4U3	0.985	79	DmelGr64a NP_728920.1 gustatory receptor 64a [Drosophila melanogaster]	77.815
A0A1S4JQG5	0.83	145	DmelGr64a NP_728920.1 gustatory receptor 64a [Drosophila melanogaster]	120.35
A0A084WEQ4	0.931	44	DmelGr64a NP_728920.1 gustatory receptor 64a [Drosophila melanogaster]	40.964
A0A1J0KKT5	0.917	137	DmelGr64a NP_728920.1 gustatory receptor 64a [Drosophila melanogaster]	125.629
A0A2A3E7F7	0.949	169	DmelGr64a NP_728920.1 gustatory receptor 64a [Drosophila melanogaster]	160.381
A0A1W4WHN8	0.956	79	DmelGr64a NP_728920.1 gustatory receptor 64a [Drosophila melanogaster]	75.524
R9PSL6	0.845	130	DmelGr64a NP_728920.1 gustatory receptor 64a [Drosophila melanogaster]	109.85
A0A0E3Y629	0.902	183	DmelGr64a NP_728920.1 gustatory receptor 64a [Drosophila melanogaster]	165.066
T1H8M3	0.956	37	DmelGr64a NP_728920.1 gustatory receptor 64a [Drosophila melanogaster]	35.372
F4WCH4	0.988	143	SkowGRL1	141.284
A0A183FTA0	0.943	44	DmelGr64a NP_728920.1 gustatory receptor 64a [Drosophila melanogaster]	41.492
A0A1S4KJT0	0.951	48	DmelGr64a NP_728920.1 gustatory receptor 64a [Drosophila melanogaster]	45.648
A0A221I0A1	0.892	140	DmelGr64a NP_728920.1 gustatory receptor 64a [Drosophila melanogaster]	124.88
A0A226DZ53	0.96	87	DmelGr64a NP_728920.1 gustatory receptor 64a [Drosophila melanogaster]	83.52
B0WB00	0.946	141	DmelGr64a NP_728920.1 gustatory receptor 64a [Drosophila melanogaster]	133.386
A0A0N4TEL8	0.969	49	DmelGr64a NP_728920.1 gustatory receptor 64a [Drosophila melanogaster]	47.481
A0A0T6ATE2	0.922	83	DmelGr64a NP_728920.1 gustatory receptor 64a [Drosophila melanogaster]	76.526
A0A240SXZ1	0.902	126	DmelGr64a NP_728920.1 gustatory receptor 64a [Drosophila melanogaster]	113.652
A0A226ES79	0.966	47	DmelGr64a NP_728920.1 gustatory receptor 64a [Drosophila melanogaster]	45.402
A0A2W1BE16	0.93	84	DmelGr64a NP_728920.1 gustatory receptor 64a [Drosophila melanogaster]	78.12
D6WXW3	0.954	77	DmelGr64a NP_728920.1 gustatory receptor 64a [Drosophila melanogaster]	73.458
A0A182JRG7	0.959	31	DmelGr64a NP_728920.1 gustatory receptor 64a [Drosophila melanogaster]	29.729
A0A2Y9D2A4	0.956	80	DmelGr64a NP_728920.1 gustatory receptor 64a [Drosophila melanogaster]	76.48
A0A1W0WE38	0.962	160	DmelGr64a NP_728920.1 gustatory receptor 64a [Drosophila melanogaster]	153.92
B4KHE4	0.928	187	DmelGr64a NP_728920.1 gustatory receptor 64a [Drosophila melanogaster]	173.536
A0A1D1VZ42	0.932	71	DmelGr64a NP_728920.1 gustatory receptor 64a [Drosophila melanogaster]	66.172
Q16J73	0.823	54	DmelGr64a NP_728920.1 gustatory receptor 64a [Drosophila melanogaster]	44.442
A0A2J7QFA6	0.982	56	DmelGr64a NP_728920.1 gustatory receptor 64a [Drosophila melanogaster]	54.992
T1H9Q9	0.927	47	DmelGr64a NP_728920.1 gustatory receptor 64a [Drosophila melanogaster]	43.569
A0A1B0DM33	0.895	172	DmelGr64a NP_728920.1 gustatory receptor 64a [Drosophila melanogaster]	153.94
A0A139WCX2	0.965	80	DmelGr64a NP_728920.1 gustatory receptor 64a [Drosophila melanogaster]	77.2
B0WPX8	0.843	32	DmelGr64a NP_728920.1 gustatory receptor 64a [Drosophila melanogaster]	26.976
A0A2P1JHB8	0.896	79	DmelGr64a NP_728920.1 gustatory receptor 64a [Drosophila melanogaster]	70.784
A0A221I0B1	0.994	206	SkowGRL1	204.764
A0A1S4KI83	0.958	83	DmelGr64a NP_728920.1 gustatory receptor 64a [Drosophila melanogaster]	79.514
A0A182I792	0.929	142	DmelGr64a NP_728920.1 gustatory receptor 64a [Drosophila melanogaster]	131.918
A0A182JRQ4	0.96	53	DmelGr64a NP_728920.1 gustatory receptor 64a [Drosophila melanogaster]	50.88
A0A182MNW6	0.876	147	DmelGr64a NP_728920.1 gustatory receptor 64a [Drosophila melanogaster]	128.772
A0A2S2Q7E3	0.874	178	DmelGr64a NP_728920.1 gustatory receptor 64a [Drosophila melanogaster]	155.572
A0A1J1HR62	0.897	143	DmelGr64a NP_728920.1 gustatory receptor 64a [Drosophila melanogaster]	128.271
A0A0Q9XFP1	0.882	82	DmelGr64a NP_728920.1 gustatory receptor 64a [Drosophila melanogaster]	72.324
A0A0N4T9Q0	0.953	85	DmelGr64a NP_728920.1 gustatory receptor 64a [Drosophila melanogaster]	81.005
A0A1B3Z571	0.987	236	SkowGRL1	232.932
A0A0L0BTW7	0.749	146	DmelGr64a NP_728920.1 gustatory receptor 64a [Drosophila melanogaster]	109.354
A0A0K8TV40	0.963	77	DmelGr64a NP_728920.1 gustatory receptor 64a [Drosophila melanogaster]	74.151
A0A1Y3BAD9	0.954	167	DmelGr64a NP_728920.1 gustatory receptor 64a [Drosophila melanogaster]	159.318
A0A151WIW3	0.879	132	DmelGr64a NP_728920.1 gustatory receptor 64a [Drosophila melanogaster]	116.028
A0A0N0BCQ8	0.905	165	DmelGr64a NP_728920.1 gustatory receptor 64a [Drosophila melanogaster]	149.325
A0A232F4W5	0.94	61	DmelGr64a NP_728920.1 gustatory receptor 64a [Drosophila melanogaster]	57.34
B3LXK1	0.944	85	DmelGr64a NP_728920.1 gustatory receptor 64a [Drosophila melanogaster]	80.24
A0A1Q1NIQ3	0.992	202	SkowGRL1	200.384
A0A1B0B625	0.881	176	DmelGr64a NP_728920.1 gustatory receptor 64a [Drosophila melanogaster]	155.056
A0A226EY57	0.974	147	DmelGr64a NP_728920.1 gustatory receptor 64a [Drosophila melanogaster]	143.178
A0A0H4KBK4	0.78	142	DmelGr64a NP_728920.1 gustatory receptor 64a [Drosophila melanogaster]	110.76
A0A0G2UES3	0.833	143	DmelGr64a NP_728920.1 gustatory receptor 64a [Drosophila melanogaster]	119.119
A0A226EX45	0.985	221	DmelGr64a NP_728920.1 gustatory receptor 64a [Drosophila melanogaster]	217.685
A0A026W1C3	0.836	77	DmelGr64a NP_728920.1 gustatory receptor 64a [Drosophila melanogaster]	64.372
A0A223HD61	0.803	135	DmelGr64a NP_728920.1 gustatory receptor 64a [Drosophila melanogaster]	108.405
A0A226DHD2	0.959	38	DmelGr64a NP_728920.1 gustatory receptor 64a [Drosophila melanogaster]	36.442
A0A067RLC7	0.984	55	DmelGr64a NP_728920.1 gustatory receptor 64a [Drosophila melanogaster]	54.12
N6TQY7	0.906	80	DmelGr64a NP_728920.1 gustatory receptor 64a [Drosophila melanogaster]	72.48
Q7PKG9	0.965	52	DmelGr64a NP_728920.1 gustatory receptor 64a [Drosophila melanogaster]	50.18
B4LNC7	0.964	54	DmelGr64a NP_728920.1 gustatory receptor 64a [Drosophila melanogaster]	52.056
A0A1B6HY53	0.908	145	DmelGr64a NP_728920.1 gustatory receptor 64a [Drosophila melanogaster]	131.66
B4M3W9	0.939	170	DmelGr64a NP_728920.1 gustatory receptor 64a [Drosophila melanogaster]	159.63
A0A226EXB0	0.987	229	DmelGr64a NP_728920.1 gustatory receptor 64a [Drosophila melanogaster]	226.023
A0A1A9WW49	0.882	73	DmelGr64a NP_728920.1 gustatory receptor 64a [Drosophila melanogaster]	64.386
A0A0H4K7I7	0.952	165	DmelGr64a NP_728920.1 gustatory receptor 64a [Drosophila melanogaster]	157.08
A0A088ANY3	0.957	163	DmelGr64a NP_728920.1 gustatory receptor 64a [Drosophila melanogaster]	155.991
A0A240SXX1	0.891	167	DmelGr64a NP_728920.1 gustatory receptor 64a [Drosophila melanogaster]	148.797
A0A2C9JCG0	0.958	54	DmelGr64a NP_728920.1 gustatory receptor 64a [Drosophila melanogaster]	51.732
J9LTN2	0.951	53	DmelGr64a NP_728920.1 gustatory receptor 64a [Drosophila melanogaster]	50.403
A0A182PR57	0.943	140	DmelGr64a NP_728920.1 gustatory receptor 64a [Drosophila melanogaster]	132.02
A0A182RS22	0.879	137	DmelGr64a NP_728920.1 gustatory receptor 64a [Drosophila melanogaster]	120.423
A0A240SXS1	0.861	90	DmelGr64a NP_728920.1 gustatory receptor 64a [Drosophila melanogaster]	77.49
A0A226CYH2	0.972	43	DmelGr64a NP_728920.1 gustatory receptor 64a [Drosophila melanogaster]	41.796
A0A2S2N8K1	0.934	81	DmelGr64a NP_728920.1 gustatory receptor 64a [Drosophila melanogaster]	75.654
F4WRM6	0.995	221	SkowGRL1	219.895
E9IGR4	0.784	81	DmelGr64a NP_728920.1 gustatory receptor 64a [Drosophila melanogaster]	63.504
A0A088AEV9	0.835	135	DmelGr64a NP_728920.1 gustatory receptor 64a [Drosophila melanogaster]	112.725
A0A232EW32	0.787	60	DmelGr64a NP_728920.1 gustatory receptor 64a [Drosophila melanogaster]	47.22
A0A1W6L1M1	0.994	181	SkowGRL1	179.914
A0A232FKE9	0.881	149	DmelGr64a NP_728920.1 gustatory receptor 64a [Drosophila melanogaster]	131.269
A0A226ERP0	0.957	77	DmelGr64a NP_728920.1 gustatory receptor 64a [Drosophila melanogaster]	73.689
R9PSQ6	0.996	225	SkowGRL1	224.1
A0A1W0WP51	0.964	86	DmelGr64a NP_728920.1 gustatory receptor 64a [Drosophila melanogaster]	82.904
A0A182FZL2	0.771	185	DmelGr64a NP_728920.1 gustatory receptor 64a [Drosophila melanogaster]	142.635
A0A182GB83	0.884	75	DmelGr64a NP_728920.1 gustatory receptor 64a [Drosophila melanogaster]	66.3
A0A226E309	0.964	37	DmelGr64a NP_728920.1 gustatory receptor 64a [Drosophila melanogaster]	35.668
D6WCW5	0.847	80	DmelGr64a NP_728920.1 gustatory receptor 64a [Drosophila melanogaster]	67.76
A0A1S3D9Z5	0.951	74	DmelGr64a NP_728920.1 gustatory receptor 64a [Drosophila melanogaster]	70.374
A2AX77	0.977	91	DmelGr64a NP_728920.1 gustatory receptor 64a [Drosophila melanogaster]	88.907
J9HGQ9	0.936	41	DmelGr64a NP_728920.1 gustatory receptor 64a [Drosophila melanogaster]	38.376
A0A226CY61	0.934	43	DmelGr64a NP_728920.1 gustatory receptor 64a [Drosophila melanogaster]	40.162
A0A1D2NGK5	0.972	42	DmelGr64a NP_728920.1 gustatory receptor 64a [Drosophila melanogaster]	40.824
A0A0B2VFR1	0.931	149	DmelGr64a NP_728920.1 gustatory receptor 64a [Drosophila melanogaster]	138.719
A0A226F4E2	0.962	50	DmelGr64a NP_728920.1 gustatory receptor 64a [Drosophila melanogaster]	48.1
A0A2H1V1Z3	0.888	81	DmelGr64a NP_728920.1 gustatory receptor 64a [Drosophila melanogaster]	71.928
A0A2S2PDP1	0.955	98	DmelGr64a NP_728920.1 gustatory receptor 64a [Drosophila melanogaster]	93.59
R9PSP6	0.913	192	DmelGr64a NP_728920.1 gustatory receptor 64a [Drosophila melanogaster]	175.296
A0A226F589	0.966	50	DmelGr64a NP_728920.1 gustatory receptor 64a [Drosophila melanogaster]	48.3
A0A2R7X8J5	0.971	40	DmelGr64a NP_728920.1 gustatory receptor 64a [Drosophila melanogaster]	38.84
A0A164PJY8	0.845	29	DmelGr64a NP_728920.1 gustatory receptor 64a [Drosophila melanogaster]	24.505
A0A2W1CBX0	0.949	161	DmelGr64a NP_728920.1 gustatory receptor 64a [Drosophila melanogaster]	152.789
A0A2A4K7Z5	0.958	157	DmelGr64a NP_728920.1 gustatory receptor 64a [Drosophila melanogaster]	150.406
D6WTL7	0.951	45	DmelGr64a NP_728920.1 gustatory receptor 64a [Drosophila melanogaster]	42.795
A0A0J7KI72	0.777	85	DmelGr64a NP_728920.1 gustatory receptor 64a [Drosophila melanogaster]	66.045
A0A2I4PH41	0.988	176	SkowGRL1	173.888
A0A2A3E626	0.788	42	DmelGr64a NP_728920.1 gustatory receptor 64a [Drosophila melanogaster]	33.096
A0A226F0V9	0.919	38	DmelGr64a NP_728920.1 gustatory receptor 64a [Drosophila melanogaster]	34.922
A0A1J1HWD0	0.927	178	DmelGr64a NP_728920.1 gustatory receptor 64a [Drosophila melanogaster]	165.006
T1H891	0.826	147	DmelGr64a NP_728920.1 gustatory receptor 64a [Drosophila melanogaster]	121.422
A0A2P8YAF1	0.909	139	DmelGr64a NP_728920.1 gustatory receptor 64a [Drosophila melanogaster]	126.351
A0A1W0WR28	0.955	75	DmelGr64a NP_728920.1 gustatory receptor 64a [Drosophila melanogaster]	71.625
A0A139WD68	0.869	184	DmelGr64a NP_728920.1 gustatory receptor 64a [Drosophila melanogaster]	159.896
E2ATL5	0.857	138	DmelGr64a NP_728920.1 gustatory receptor 64a [Drosophila melanogaster]	118.266
A0A1B0DRG8	0.758	79	DmelGr64a NP_728920.1 gustatory receptor 64a [Drosophila melanogaster]	59.882
A0A226ER71	0.931	37	DmelGr64a NP_728920.1 gustatory receptor 64a [Drosophila melanogaster]	34.447
A0A2R7WQ08	0.965	66	DmelGr64a NP_728920.1 gustatory receptor 64a [Drosophila melanogaster]	63.69
D2A0R4	0.959	47	DmelGr64a NP_728920.1 gustatory receptor 64a [Drosophila melanogaster]	45.073
A0A232FNB8	0.932	86	DmelGr64a NP_728920.1 gustatory receptor 64a [Drosophila melanogaster]	80.152
D6WG06	0.957	77	DmelGr64a NP_728920.1 gustatory receptor 64a [Drosophila melanogaster]	73.689
A0A0G2UKI5	0.922	107	DmelGr64a NP_728920.1 gustatory receptor 64a [Drosophila melanogaster]	98.654
A0A026W5U8	0.992	229	SkowGRL1	227.168
A0A2H1WDS7	0.959	32	DmelGr64a NP_728920.1 gustatory receptor 64a [Drosophila melanogaster]	30.688
A0A195ESP8	0.929	69	DmelGr64a NP_728920.1 gustatory receptor 64a [Drosophila melanogaster]	64.101
A0A182U6Y4	0.986	154	SkowGRL1	151.844
A0A223HD77	0.898	137	DmelGr64a NP_728920.1 gustatory receptor 64a [Drosophila melanogaster]	123.026
E2A9U2	0.996	145	SkowGRL1	144.42
A0A2S2NEQ4	0.963	60	DmelGr64a NP_728920.1 gustatory receptor 64a [Drosophila melanogaster]	57.78
A0A182GZX9	0.964	52	DmelGr64a NP_728920.1 gustatory receptor 64a [Drosophila melanogaster]	50.128
A0A151IGS2	0.995	186	SkowGRL1	185.07
A0A0U5ADR0	0.872	190	DmelGr64a NP_728920.1 gustatory receptor 64a [Drosophila melanogaster]	165.68
A0A1S4G584	0.948	45	DmelGr64a NP_728920.1 gustatory receptor 64a [Drosophila melanogaster]	42.66
A0A139WGJ1	0.791	170	DmelGr64a NP_728920.1 gustatory receptor 64a [Drosophila melanogaster]	134.47
A0A2A4IRZ5	0.859	143	DmelGr64a NP_728920.1 gustatory receptor 64a [Drosophila melanogaster]	122.837
A0A226DZB8	0.967	38	DmelGr64a NP_728920.1 gustatory receptor 64a [Drosophila melanogaster]	36.746
A0A1B6E5H1	0.95	42	DmelGr64a NP_728920.1 gustatory receptor 64a [Drosophila melanogaster]	39.9
A0A0A9Y2B4	0.953	51	DmelGr64a NP_728920.1 gustatory receptor 64a [Drosophila melanogaster]	48.603
A0A0C9RQT0	0.872	34	DmelGr64a NP_728920.1 gustatory receptor 64a [Drosophila melanogaster]	29.648
A0A2P8YMZ6	0.841	83	DmelGr64a NP_728920.1 gustatory receptor 64a [Drosophila melanogaster]	69.803
A0A226DWE7	0.963	50	DmelGr64a NP_728920.1 gustatory receptor 64a [Drosophila melanogaster]	48.15
T1H923	0.993	197	SkowGRL1	195.621
A0A2R7X4P7	0.94	37	DmelGr64a NP_728920.1 gustatory receptor 64a [Drosophila melanogaster]	34.78
A0A183C4J0	0.949	49	DmelGr64a NP_728920.1 gustatory receptor 64a [Drosophila melanogaster]	46.501
A0A2H4ZBC7	0.979	47	DmelGr64a NP_728920.1 gustatory receptor 64a [Drosophila melanogaster]	46.013
A0A1D2NL51	0.961	44	DmelGr64a NP_728920.1 gustatory receptor 64a [Drosophila melanogaster]	42.284
A0A182PNG4	0.951	44	DmelGr64a NP_728920.1 gustatory receptor 64a [Drosophila melanogaster]	41.844
B0WH73	0.909	171	DmelGr64a NP_728920.1 gustatory receptor 64a [Drosophila melanogaster]	155.439
A0A0L7L2B1	0.942	154	DmelGr64a NP_728920.1 gustatory receptor 64a [Drosophila melanogaster]	145.068
A0A226EMF1	0.952	81	DmelGr64a NP_728920.1 gustatory receptor 64a [Drosophila melanogaster]	77.112
B0W1S2	0.997	254	SkowGRL1	253.238
A0A0L7QJN2	0.99	172	SkowGRL1	170.28
A0A158NR66	0.991	144	SkowGRL1	142.704
A0A2W1C2G6	0.949	33	DmelGr64a NP_728920.1 gustatory receptor 64a [Drosophila melanogaster]	31.317
T1KXE5	0.876	176	DmelGr64a NP_728920.1 gustatory receptor 64a [Drosophila melanogaster]	154.176
A0A182RQX2	0.937	44	DmelGr64a NP_728920.1 gustatory receptor 64a [Drosophila melanogaster]	41.228
A0A1I8NG01	0.994	224	SkowGRL1	222.656
A0A2A3EP39	0.866	136	DmelGr64a NP_728920.1 gustatory receptor 64a [Drosophila melanogaster]	117.776
A0A151XJY0	0.95	112	DmelGr64a NP_728920.1 gustatory receptor 64a [Drosophila melanogaster]	106.4
A0A2R7WE29	0.875	180	DmelGr64a NP_728920.1 gustatory receptor 64a [Drosophila melanogaster]	157.5
A0A1J1IAJ1	0.883	143	DmelGr64a NP_728920.1 gustatory receptor 64a [Drosophila melanogaster]	126.269
A0A0C9PMR5	0.899	32	DmelGr64a NP_728920.1 gustatory receptor 64a [Drosophila melanogaster]	28.768
A0A1W6L1F8	0.778	183	DmelGr64a NP_728920.1 gustatory receptor 64a [Drosophila melanogaster]	142.374
T1HB72	0.948	31	DmelGr64a NP_728920.1 gustatory receptor 64a [Drosophila melanogaster]	29.388
A0A2R7X4V6	0.991	243	SkowGRL1	240.813
A0A0M3HH35	0.966	47	DmelGr64a NP_728920.1 gustatory receptor 64a [Drosophila melanogaster]	45.402
A0A0L8IHE2	0.961	149	DmelGr64a NP_728920.1 gustatory receptor 64a [Drosophila melanogaster]	143.189
A0A226EIQ4	0.945	46	DmelGr64a NP_728920.1 gustatory receptor 64a [Drosophila melanogaster]	43.47
A0A164QMP8	0.961	160	DmelGr64a NP_728920.1 gustatory receptor 64a [Drosophila melanogaster]	153.76
A0A182IUQ5	0.953	43	DmelGr64a NP_728920.1 gustatory receptor 64a [Drosophila melanogaster]	40.979
T1ETW7	0.945	176	DmelGr64a NP_728920.1 gustatory receptor 64a [Drosophila melanogaster]	166.32
A0A1S5VFU3	0.985	184	SkowGRL1	181.24
A0A0C9RK72	0.82	80	DmelGr64a NP_728920.1 gustatory receptor 64a [Drosophila melanogaster]	65.6
A0A240SY14	0.955	31	DmelGr64a NP_728920.1 gustatory receptor 64a [Drosophila melanogaster]	29.605
A0A182GE75	0.956	38	DmelGr64a NP_728920.1 gustatory receptor 64a [Drosophila melanogaster]	36.328
A0A226E8H9	0.946	49	DmelGr64a NP_728920.1 gustatory receptor 64a [Drosophila melanogaster]	46.354
A0A154PQD4	0.964	72	DmelGr64a NP_728920.1 gustatory receptor 64a [Drosophila melanogaster]	69.408
A0A2R7W587	0.948	42	DmelGr64a NP_728920.1 gustatory receptor 64a [Drosophila melanogaster]	39.816
A0A226DTE7	0.968	203	DmelGr64a NP_728920.1 gustatory receptor 64a [Drosophila melanogaster]	196.504
A0A2R7WBB4	0.992	218	SkowGRL1	216.256
A0A2H1WBV5	0.949	63	DmelGr64a NP_728920.1 gustatory receptor 64a [Drosophila melanogaster]	59.787
A0A2U9NK76	0.962	37	DmelGr64a NP_728920.1 gustatory receptor 64a [Drosophila melanogaster]	35.594
A0A2P8XZ04	0.899	83	DmelGr64a NP_728920.1 gustatory receptor 64a [Drosophila melanogaster]	74.617
K7JKQ1	0.955	84	DmelGr64a NP_728920.1 gustatory receptor 64a [Drosophila melanogaster]	80.22
A0A0G4ECU2	0.951	170	DmelGr64a NP_728920.1 gustatory receptor 64a [Drosophila melanogaster]	161.67
V4CB78	0.954	129	DmelGr64a NP_728920.1 gustatory receptor 64a [Drosophila melanogaster]	123.066
A0A182J5J0	0.925	141	DmelGr64a NP_728920.1 gustatory receptor 64a [Drosophila melanogaster]	130.425
A0A182INI7	0.991	186	SkowGRL1	184.326
A0A2J7Q609	0.985	54	DmelGr64a NP_728920.1 gustatory receptor 64a [Drosophila melanogaster]	53.19
A0A088AIV4	0.956	53	DmelGr64a NP_728920.1 gustatory receptor 64a [Drosophila melanogaster]	50.668
A0A232FNJ3	0.923	47	DmelGr64a NP_728920.1 gustatory receptor 64a [Drosophila melanogaster]	43.381
A0A2R7WWD9	0.86	33	DmelGr64a NP_728920.1 gustatory receptor 64a [Drosophila melanogaster]	28.38
A0A182L2N9	0.959	41	DmelGr64a NP_728920.1 gustatory receptor 64a [Drosophila melanogaster]	39.319
A0A0L7R6L3	0.916	118	DmelGr64a NP_728920.1 gustatory receptor 64a [Drosophila melanogaster]	108.088
A0A026W510	0.933	32	DmelGr64a NP_728920.1 gustatory receptor 64a [Drosophila melanogaster]	29.856
A0A2P9JY47	0.984	184	SkowGRL1	181.056
B4QQ26	0.998	100	DmelGr64a NP_728920.1 gustatory receptor 64a [Drosophila melanogaster]	99.8
A0A182ST90	0.949	80	DmelGr64a NP_728920.1 gustatory receptor 64a [Drosophila melanogaster]	75.92
A0A226DIM9	0.958	38	DmelGr64a NP_728920.1 gustatory receptor 64a [Drosophila melanogaster]	36.404
A0A151WWW3	0.925	138	DmelGr64a NP_728920.1 gustatory receptor 64a [Drosophila melanogaster]	127.65
A0A0A9WWN8	0.96	44	DmelGr64a NP_728920.1 gustatory receptor 64a [Drosophila melanogaster]	42.24
A0A0B5A3F4	0.948	36	DmelGr64a NP_728920.1 gustatory receptor 64a [Drosophila melanogaster]	34.128
N6UGL9	0.909	147	DmelGr64a NP_728920.1 gustatory receptor 64a [Drosophila melanogaster]	133.623
A0A2P9JY63	0.988	143	SkowGRL1	141.284
A0A1S5VFT6	0.988	199	SkowGRL1	196.612
A0A1D2MY22	0.924	42	DmelGr64a NP_728920.1 gustatory receptor 64a [Drosophila melanogaster]	38.808
A0A0P5S718	0.939	130	DmelGr64a NP_728920.1 gustatory receptor 64a [Drosophila melanogaster]	122.07
A0A151JLP4	0.993	186	SkowGRL1	184.698
A0A131ZXL9	0.945	150	DmelGr64a NP_728920.1 gustatory receptor 64a [Drosophila melanogaster]	141.75
A0A182WQV2	0.786	128	DmelGr64a NP_728920.1 gustatory receptor 64a [Drosophila melanogaster]	100.608
A0A026VZF2	0.793	74	DmelGr64a NP_728920.1 gustatory receptor 64a [Drosophila melanogaster]	58.682
A0A1W0WXC5	0.97	225	DmelGr64a NP_728920.1 gustatory receptor 64a [Drosophila melanogaster]	218.25
A0A139WC69	0.944	45	DmelGr64a NP_728920.1 gustatory receptor 64a [Drosophila melanogaster]	42.48
A0A0U3T5P4	0.959	51	DmelGr64a NP_728920.1 gustatory receptor 64a [Drosophila melanogaster]	48.909
A0A182G5K9	0.868	39	DmelGr64a NP_728920.1 gustatory receptor 64a [Drosophila melanogaster]	33.852
T1H864	0.976	183	SkowGRL1	178.608
T1JWN1	0.918	57	DmelGr64a NP_728920.1 gustatory receptor 64a [Drosophila melanogaster]	52.326
U4UUR6	0.947	79	DmelGr64a NP_728920.1 gustatory receptor 64a [Drosophila melanogaster]	74.813
A0A2U9NJI7	0.822	141	DmelGr64a NP_728920.1 gustatory receptor 64a [Drosophila melanogaster]	115.902
K7JKR3	0.94	135	DmelGr64a NP_728920.1 gustatory receptor 64a [Drosophila melanogaster]	126.9
A0A182S5B5	0.953	163	DmelGr64a NP_728920.1 gustatory receptor 64a [Drosophila melanogaster]	155.339
A0A0K8TU60	0.993	206	SkowGRL1	204.558
E2A9J0	0.944	24	DmelGr64a NP_728920.1 gustatory receptor 64a [Drosophila melanogaster]	22.656
A0A026WRH4	0.996	143	SkowGRL1	142.428
A0A084WUT3	0.948	89	DmelGr64a NP_728920.1 gustatory receptor 64a [Drosophila melanogaster]	84.372
A0A226EJZ0	0.964	147	DmelGr64a NP_728920.1 gustatory receptor 64a [Drosophila melanogaster]	141.708
E7CVA7	0.901	141	DmelGr64a NP_728920.1 gustatory receptor 64a [Drosophila melanogaster]	127.041
A0A232EWD8	0.992	214	SkowGRL1	212.288
A0A1W0WHB8	0.899	179	DmelGr64a NP_728920.1 gustatory receptor 64a [Drosophila melanogaster]	160.921
A0A139WCV0	0.791	80	DmelGr64a NP_728920.1 gustatory receptor 64a [Drosophila melanogaster]	63.28
A0A026VXR4	0.828	74	DmelGr64a NP_728920.1 gustatory receptor 64a [Drosophila melanogaster]	61.272
A0A2Y9D4K4	0.947	50	DmelGr64a NP_728920.1 gustatory receptor 64a [Drosophila melanogaster]	47.35
A0A0J9RYV7	0.958	38	DmelGr64a NP_728920.1 gustatory receptor 64a [Drosophila melanogaster]	36.404
A0A158NS02	0.986	80	SkowGRL1	78.88
A0A146LKA8	0.954	51	DmelGr64a NP_728920.1 gustatory receptor 64a [Drosophila melanogaster]	48.654
A0A195FR05	0.86	64	DmelGr64a NP_728920.1 gustatory receptor 64a [Drosophila melanogaster]	55.04
A0A0M3SBN7	0.995	313	SkowGRL1	311.435
D2A5Q4	0.948	81	DmelGr64a NP_728920.1 gustatory receptor 64a [Drosophila melanogaster]	76.788
A0A221I0A6	0.82	82	DmelGr64a NP_728920.1 gustatory receptor 64a [Drosophila melanogaster]	67.24
J9HFG7	0.989	180	SkowGRL1	178.02
A0A2C9K023	0.943	167	DmelGr64a NP_728920.1 gustatory receptor 64a [Drosophila melanogaster]	157.481
A0A168KFR3	0.912	212	DmelGr64a NP_728920.1 gustatory receptor 64a [Drosophila melanogaster]	193.344
A0A1B2G2N4	0.773	45	DmelGr64a NP_728920.1 gustatory receptor 64a [Drosophila melanogaster]	34.785
A0A139WJ93	0.959	80	DmelGr64a NP_728920.1 gustatory receptor 64a [Drosophila melanogaster]	76.72
A0A0M8ZWJ8	0.78	33	DmelGr64a NP_728920.1 gustatory receptor 64a [Drosophila melanogaster]	25.74
A0A0T6BC53	0.898	84	DmelGr64a NP_728920.1 gustatory receptor 64a [Drosophila melanogaster]	75.432
A7S888	0.936	97	DmelGr64a NP_728920.1 gustatory receptor 64a [Drosophila melanogaster]	90.792
A0A1I8MQZ6	0.903	144	DmelGr64a NP_728920.1 gustatory receptor 64a [Drosophila melanogaster]	130.032
A0A1Y1LC05	0.947	45	DmelGr64a NP_728920.1 gustatory receptor 64a [Drosophila melanogaster]	42.615
A0A0L0BLT3	0.959	55	DmelGr64a NP_728920.1 gustatory receptor 64a [Drosophila melanogaster]	52.745
A0A139WBK6	0.994	215	SkowGRL1	213.71
E2AF63	0.79	147	DmelGr64a NP_728920.1 gustatory receptor 64a [Drosophila melanogaster]	116.13
A0A0H3U745	0.99	143	SkowGRL1	141.57
X1XTI1	0.915	51	DmelGr64a NP_728920.1 gustatory receptor 64a [Drosophila melanogaster]	46.665
A0A2R7WWE6	0.834	95	DmelGr64a NP_728920.1 gustatory receptor 64a [Drosophila melanogaster]	79.23
A0A1I8N004	0.997	231	SkowGRL1	230.307
A0A195CSD3	0.742	66	DmelGr64a NP_728920.1 gustatory receptor 64a [Drosophila melanogaster]	48.972
K7GZ12	0.946	138	DmelGr64a NP_728920.1 gustatory receptor 64a [Drosophila melanogaster]	130.548
A0A158P0D9	0.853	170	DmelGr64a NP_728920.1 gustatory receptor 64a [Drosophila melanogaster]	145.01
A0A1J1IA61	0.919	176	DmelGr64a NP_728920.1 gustatory receptor 64a [Drosophila melanogaster]	161.744
A0A0M4J2T8	0.873	77	DmelGr64a NP_728920.1 gustatory receptor 64a [Drosophila melanogaster]	67.221
M3V898	0.988	202	SkowGRL1	199.576
B7PC48	0.956	128	DmelGr64a NP_728920.1 gustatory receptor 64a [Drosophila melanogaster]	122.368
A0A0N7MCA5	0.83	151	DmelGr64a NP_728920.1 gustatory receptor 64a [Drosophila melanogaster]	125.33
D2A4I4	0.952	191	DmelGr64a NP_728920.1 gustatory receptor 64a [Drosophila melanogaster]	181.832
A0A226DGG2	0.969	29	DmelGr64a NP_728920.1 gustatory receptor 64a [Drosophila melanogaster]	28.101
A2AXB0	0.901	139	DmelGr64a NP_728920.1 gustatory receptor 64a [Drosophila melanogaster]	125.239
E2B436	0.775	80	DmelGr64a NP_728920.1 gustatory receptor 64a [Drosophila melanogaster]	62
A0A226E267	0.941	46	DmelGr64a NP_728920.1 gustatory receptor 64a [Drosophila melanogaster]	43.286
A0A182QTN1	0.992	184	SkowGRL1	182.528
E0VJE1	0.956	50	DmelGr64a NP_728920.1 gustatory receptor 64a [Drosophila melanogaster]	47.8
A0A131YX73	0.971	53	DmelGr64a NP_728920.1 gustatory receptor 64a [Drosophila melanogaster]	51.463
A0A1I8NL84	0.95	49	DmelGr64a NP_728920.1 gustatory receptor 64a [Drosophila melanogaster]	46.55
A0A226EAP1	0.947	54	DmelGr64a NP_728920.1 gustatory receptor 64a [Drosophila melanogaster]	51.138
A0A0P6DAN8	0.955	70	DmelGr64a NP_728920.1 gustatory receptor 64a [Drosophila melanogaster]	66.85
A0A182TQW7	0.948	180	DmelGr64a NP_728920.1 gustatory receptor 64a [Drosophila melanogaster]	170.64
A0A223HD59	0.984	180	SkowGRL1	177.12
A0A1Q1NIQ7	0.95	51	DmelGr64a NP_728920.1 gustatory receptor 64a [Drosophila melanogaster]	48.45
A0A212EW43	0.984	174	SkowGRL1	171.216
A0A0A9YVB3	0.945	35	DmelGr64a NP_728920.1 gustatory receptor 64a [Drosophila melanogaster]	33.075
B4NAI8	0.779	41	DmelGr64a NP_728920.1 gustatory receptor 64a [Drosophila melanogaster]	31.939
T1JU73	0.909	183	DmelGr64a NP_728920.1 gustatory receptor 64a [Drosophila melanogaster]	166.347
A0A226EQU4	0.957	148	DmelGr64a NP_728920.1 gustatory receptor 64a [Drosophila melanogaster]	141.636
A0A1X9PEZ2	0.995	186	SkowGRL1	185.07
A0A195BGS4	0.972	138	SkowGRL1	134.136
A0A1B3P5N5	0.99	277	SkowGRL1	274.23
A0A139WNR6	0.936	49	DmelGr64a NP_728920.1 gustatory receptor 64a [Drosophila melanogaster]	45.864
A0A067RWR2	0.961	38	DmelGr64a NP_728920.1 gustatory receptor 64a [Drosophila melanogaster]	36.518
E2BZL2	0.98	87	SkowGRL1	85.26
A0A1D2MJC1	0.974	83	DmelGr64a NP_728920.1 gustatory receptor 64a [Drosophila melanogaster]	80.842
A0A226DHY4	0.967	182	DmelGr64a NP_728920.1 gustatory receptor 64a [Drosophila melanogaster]	175.994
A0A1D1VIQ4	0.953	50	DmelGr64a NP_728920.1 gustatory receptor 64a [Drosophila melanogaster]	47.65
X1X0U9	0.956	50	DmelGr64a NP_728920.1 gustatory receptor 64a [Drosophila melanogaster]	47.8
A0A1B6KXE7	0.972	66	DmelGr64a NP_728920.1 gustatory receptor 64a [Drosophila melanogaster]	64.152
A0A226EM41	0.966	79	DmelGr64a NP_728920.1 gustatory receptor 64a [Drosophila melanogaster]	76.314
D6WCN9	0.947	148	DmelGr64a NP_728920.1 gustatory receptor 64a [Drosophila melanogaster]	140.156
A0A0M8ZNP4	0.761	133	DmelGr64a NP_728920.1 gustatory receptor 64a [Drosophila melanogaster]	101.213
A0A158NQP4	0.939	71	DmelGr64a NP_728920.1 gustatory receptor 64a [Drosophila melanogaster]	66.669
A0A212FHX8	0.99	186	SkowGRL1	184.14
A0A139WN78	0.899	75	DmelGr64a NP_728920.1 gustatory receptor 64a [Drosophila melanogaster]	67.425
M3TZ24	0.867	32	DmelGr64a NP_728920.1 gustatory receptor 64a [Drosophila melanogaster]	27.744
A0A2P8XJP0	0.989	179	SkowGRL1	177.031
B7Q7V0	0.948	76	DmelGr64a NP_728920.1 gustatory receptor 64a [Drosophila melanogaster]	72.048
A0A183E3B5	0.924	31	DmelGr64a NP_728920.1 gustatory receptor 64a [Drosophila melanogaster]	28.644
A0A1B6GII2	0.942	129	DmelGr64a NP_728920.1 gustatory receptor 64a [Drosophila melanogaster]	121.518
A0A164YJX4	0.872	96	DmelGr64a NP_728920.1 gustatory receptor 64a [Drosophila melanogaster]	83.712
A0A1J0KKK4	0.958	82	DmelGr64a NP_728920.1 gustatory receptor 64a [Drosophila melanogaster]	78.556
A0A0L7LBC9	0.943	77	DmelGr64a NP_728920.1 gustatory receptor 64a [Drosophila melanogaster]	72.611
K7JU66	0.943	140	DmelGr64a NP_728920.1 gustatory receptor 64a [Drosophila melanogaster]	132.02
A0A232EKM6	0.83	127	DmelGr64a NP_728920.1 gustatory receptor 64a [Drosophila melanogaster]	105.41
Q295P2	0.781	78	DmelGr64a NP_728920.1 gustatory receptor 64a [Drosophila melanogaster]	60.918
B1PVZ8	0.963	33	DmelGr64a NP_728920.1 gustatory receptor 64a [Drosophila melanogaster]	31.779
A0A1Y1L4Z6	0.883	144	DmelGr64a NP_728920.1 gustatory receptor 64a [Drosophila melanogaster]	127.152
A0A232EQI7	0.987	195	SkowGRL1	192.465
Q16VJ1	0.887	42	DmelGr64a NP_728920.1 gustatory receptor 64a [Drosophila melanogaster]	37.254
A0A226F4Q5	0.971	100	DmelGr64a NP_728920.1 gustatory receptor 64a [Drosophila melanogaster]	97.1
A0A182FC62	0.749	81	DmelGr64a NP_728920.1 gustatory receptor 64a [Drosophila melanogaster]	60.669
T1H7S6	0.953	152	DmelGr64a NP_728920.1 gustatory receptor 64a [Drosophila melanogaster]	144.856
A0A2J7Q9W4	0.994	136	SkowGRL1	135.184
A0A0M4IUA6	0.985	145	SkowGRL1	142.825
A0A0P5R048	0.97	45	DmelGr64a NP_728920.1 gustatory receptor 64a [Drosophila melanogaster]	43.65
A0A182J765	0.958	32	DmelGr64a NP_728920.1 gustatory receptor 64a [Drosophila melanogaster]	30.656
B7FF40	0.914	63	DmelGr64a NP_728920.1 gustatory receptor 64a [Drosophila melanogaster]	57.582
A8QWQ0	0.942	46	DmelGr64a NP_728920.1 gustatory receptor 64a [Drosophila melanogaster]	43.332
A0A0L0CMT7	0.935	86	DmelGr64a NP_728920.1 gustatory receptor 64a [Drosophila melanogaster]	80.41
A0A2R7W3X0	0.961	82	DmelGr64a NP_728920.1 gustatory receptor 64a [Drosophila melanogaster]	78.802
A0A232F4U7	0.988	177	SkowGRL1	174.876
A2AXB2	0.96	26	DmelGr64a NP_728920.1 gustatory receptor 64a [Drosophila melanogaster]	24.96
A0A0U5AHE2	0.861	146	DmelGr64a NP_728920.1 gustatory receptor 64a [Drosophila melanogaster]	125.706
A0A1I8P9B0	0.95	80	DmelGr64a NP_728920.1 gustatory receptor 64a [Drosophila melanogaster]	76
G0MS85	0.891	59	DmelGr64a NP_728920.1 gustatory receptor 64a [Drosophila melanogaster]	52.569
A0A226EMQ2	0.961	145	DmelGr64a NP_728920.1 gustatory receptor 64a [Drosophila melanogaster]	139.345
A0A1Q1NIL7	0.818	88	DmelGr64a NP_728920.1 gustatory receptor 64a [Drosophila melanogaster]	71.984
A0A1B3B776	0.779	194	DmelGr64a NP_728920.1 gustatory receptor 64a [Drosophila melanogaster]	151.126
A0A182R5N6	0.956	55	DmelGr64a NP_728920.1 gustatory receptor 64a [Drosophila melanogaster]	52.58
T1HB84	0.849	171	DmelGr64a NP_728920.1 gustatory receptor 64a [Drosophila melanogaster]	145.179
A0A139WMN8	0.991	187	SkowGRL1	185.317
A0A151WT01	0.987	175	SkowGRL1	172.725
B4I8G5	0.955	51	DmelGr64a NP_728920.1 gustatory receptor 64a [Drosophila melanogaster]	48.705
A0A2J7RLX6	0.873	120	DmelGr64a NP_728920.1 gustatory receptor 64a [Drosophila melanogaster]	104.76
K7JG80	0.882	147	DmelGr64a NP_728920.1 gustatory receptor 64a [Drosophila melanogaster]	129.654
B4KVP3	0.927	158	DmelGr64a NP_728920.1 gustatory receptor 64a [Drosophila melanogaster]	146.466
A0A0M4EC58	0.964	169	DmelGr64a NP_728920.1 gustatory receptor 64a [Drosophila melanogaster]	162.916
A0A1J1J5X8	0.988	181	SkowGRL1	178.828
A0A182GNK8	0.984	205	SkowGRL1	201.72
A0A1B3P5Q8	0.988	199	SkowGRL1	196.612
A0A0S3J2P3	0.952	65	DmelGr64a NP_728920.1 gustatory receptor 64a [Drosophila melanogaster]	61.88
A0A1Q1NIK0	0.794	149	DmelGr64a NP_728920.1 gustatory receptor 64a [Drosophila melanogaster]	118.306
A0A2H4ZBC5	0.943	47	DmelGr64a NP_728920.1 gustatory receptor 64a [Drosophila melanogaster]	44.321
T1HDN9	0.853	147	DmelGr64a NP_728920.1 gustatory receptor 64a [Drosophila melanogaster]	125.391
D2A4P3	0.936	78	DmelGr64a NP_728920.1 gustatory receptor 64a [Drosophila melanogaster]	73.008
A0A1B2G2P6	0.83	86	DmelGr64a NP_728920.1 gustatory receptor 64a [Drosophila melanogaster]	71.38
M9YSA1	0.812	194	DmelGr64a NP_728920.1 gustatory receptor 64a [Drosophila melanogaster]	157.528
A0A0M4JMG5	0.776	32	DmelGr64a NP_728920.1 gustatory receptor 64a [Drosophila melanogaster]	24.832
A0A1Y1LDP3	0.926	51	DmelGr64a NP_728920.1 gustatory receptor 64a [Drosophila melanogaster]	47.226
A0A1I8Q2M8	0.807	75	DmelGr64a NP_728920.1 gustatory receptor 64a [Drosophila melanogaster]	60.525
K7JPA7	0.994	221	SkowGRL1	219.674
A0A0A9VTU1	0.92	86	DmelGr64a NP_728920.1 gustatory receptor 64a [Drosophila melanogaster]	79.12
A0A1D2NGA8	0.958	47	DmelGr64a NP_728920.1 gustatory receptor 64a [Drosophila melanogaster]	45.026
A0A195BQL7	0.974	129	SkowGRL1	125.646
A0A226EJL4	0.955	33	DmelGr64a NP_728920.1 gustatory receptor 64a [Drosophila melanogaster]	31.515
T1L1K2	0.927	65	DmelGr64a NP_728920.1 gustatory receptor 64a [Drosophila melanogaster]	60.255
A0A0N8EN89	0.932	130	DmelGr64a NP_728920.1 gustatory receptor 64a [Drosophila melanogaster]	121.16
A0A1B3P5R9	0.961	77	DmelGr64a NP_728920.1 gustatory receptor 64a [Drosophila melanogaster]	73.997
A0A0M8ZMR8	0.982	125	SkowGRL1	122.75
A0A1W4WVE1	0.987	90	SkowGRL1	88.83
A0A2S2PE88	0.945	56	DmelGr64a NP_728920.1 gustatory receptor 64a [Drosophila melanogaster]	52.92
A0A182G793	0.837	125	DmelGr64a NP_728920.1 gustatory receptor 64a [Drosophila melanogaster]	104.625
A0A076E7J5	0.989	203	SkowGRL1	200.767
R9PSS3	0.99	222	SkowGRL1	219.78
A0A195F2S8	0.893	172	DmelGr64a NP_728920.1 gustatory receptor 64a [Drosophila melanogaster]	153.596
A0A182Y7Z7	0.918	38	DmelGr64a NP_728920.1 gustatory receptor 64a [Drosophila melanogaster]	34.884
B0XKI8	0.889	39	DmelGr64a NP_728920.1 gustatory receptor 64a [Drosophila melanogaster]	34.671
A0A2U9NJE5	0.949	33	DmelGr64a NP_728920.1 gustatory receptor 64a [Drosophila melanogaster]	31.317
A0A2P8Z0G8	0.852	140	DmelGr64a NP_728920.1 gustatory receptor 64a [Drosophila melanogaster]	119.28
A0A226DTN4	0.97	32	DmelGr64a NP_728920.1 gustatory receptor 64a [Drosophila melanogaster]	31.04
A0A212FM45	0.906	49	DmelGr64a NP_728920.1 gustatory receptor 64a [Drosophila melanogaster]	44.394
A0A182MLU5	0.947	100	NvecGRL1	94.7
A0A240SXS4	0.95	167	DmelGr64a NP_728920.1 gustatory receptor 64a [Drosophila melanogaster]	158.65
R9PUL2	0.808	90	DmelGr64a NP_728920.1 gustatory receptor 64a [Drosophila melanogaster]	72.72
A0A2P8ZB30	0.806	87	DmelGr64a NP_728920.1 gustatory receptor 64a [Drosophila melanogaster]	70.122
A0A1J1HIE2	0.921	42	DmelGr64a NP_728920.1 gustatory receptor 64a [Drosophila melanogaster]	38.682
E9GSW1	0.964	48	DmelGr64a NP_728920.1 gustatory receptor 64a [Drosophila melanogaster]	46.272
A0A182MDD6	0.947	59	NvecGRL1	55.873
A0A1B6E8V9	0.929	51	DmelGr64a NP_728920.1 gustatory receptor 64a [Drosophila melanogaster]	47.379
A0A2R7WGW8	0.948	37	DmelGr64a NP_728920.1 gustatory receptor 64a [Drosophila melanogaster]	35.076
A0A2W1C0I4	0.95	33	DmelGr64a NP_728920.1 gustatory receptor 64a [Drosophila melanogaster]	31.35
A0A0U4VTA3	0.746	36	DmelGr64a NP_728920.1 gustatory receptor 64a [Drosophila melanogaster]	26.856
A0A139WHU9	0.927	175	DmelGr64a NP_728920.1 gustatory receptor 64a [Drosophila melanogaster]	162.225
A0A226EB39	0.934	89	DmelGr64a NP_728920.1 gustatory receptor 64a [Drosophila melanogaster]	83.126
A0A084W7M8	0.947	29	NvecGRL1	27.463
A0A2S2R186	0.942	49	DmelGr64a NP_728920.1 gustatory receptor 64a [Drosophila melanogaster]	46.158
A0A232EQ22	0.975	195	SkowGRL1	190.125
A0A2P9JY79	0.871	37	DmelGr64a NP_728920.1 gustatory receptor 64a [Drosophila melanogaster]	32.227
A0A195B6D6	0.982	144	SkowGRL1	141.408
A0A0L0CJW9	0.902	49	DmelGr64a NP_728920.1 gustatory receptor 64a [Drosophila melanogaster]	44.198
A0A182YR56	0.993	213	SkowGRL1	211.509
A0A226DHY2	0.921	46	DmelGr64a NP_728920.1 gustatory receptor 64a [Drosophila melanogaster]	42.366
A0A240SXR6	0.918	69	DmelGr64a NP_728920.1 gustatory receptor 64a [Drosophila melanogaster]	63.342
A0A158P076	0.992	121	SkowGRL1	120.032
A0A0M4J2T3	0.991	204	SkowGRL1	202.164
A0A0N1IU72	0.234	43	TtraGRL4 XP_013759396.1 hypothetical protein AMSG_02477, partial [Thecamonas trahens ATCC 50062]	10.062
A0A226E4P4	0.96	205	DmelGr64a NP_728920.1 gustatory receptor 64a [Drosophila melanogaster]	196.8
E2B437	0.828	83	DmelGr64a NP_728920.1 gustatory receptor 64a [Drosophila melanogaster]	68.724
A0A151XHJ1	0.968	46	DmelGr64a NP_728920.1 gustatory receptor 64a [Drosophila melanogaster]	44.528
A0A1I8Q9Z8	0.949	153	DmelGr64a NP_728920.1 gustatory receptor 64a [Drosophila melanogaster]	145.197
A0A151WWV6	0.896	65	DmelGr64a NP_728920.1 gustatory receptor 64a [Drosophila melanogaster]	58.24
A0A226CVD2	0.962	40	DmelGr64a NP_728920.1 gustatory receptor 64a [Drosophila melanogaster]	38.48
A0A2W1CG84	0.946	46	DmelGr64a NP_728920.1 gustatory receptor 64a [Drosophila melanogaster]	43.516
A0A0M4EKE6	0.807	55	DmelGr64a NP_728920.1 gustatory receptor 64a [Drosophila melanogaster]	44.385
A0A1I7U9D2	0.849	35	DmelGr64a NP_728920.1 gustatory receptor 64a [Drosophila melanogaster]	29.715
A0A261C7V8	0.928	74	DmelGr64a NP_728920.1 gustatory receptor 64a [Drosophila melanogaster]	68.672
A0A158NC24	0.99	168	SkowGRL1	166.32
A0A1W6L1A3	0.759	67	DmelGr64a NP_728920.1 gustatory receptor 64a [Drosophila melanogaster]	50.853
G3MHV6	0.884	84	DmelGr64a NP_728920.1 gustatory receptor 64a [Drosophila melanogaster]	74.256
A0A232F2N3	0.968	184	SkowGRL1	178.112
A0A221I0C9	0.989	150	SkowGRL1	148.35
A0A0L0CMT2	0.95	83	DmelGr64a NP_728920.1 gustatory receptor 64a [Drosophila melanogaster]	78.85
A0A1J1I6S9	0.884	28	DmelGr64a NP_728920.1 gustatory receptor 64a [Drosophila melanogaster]	24.752
B7PRZ3	0.957	196	DmelGr64a NP_728920.1 gustatory receptor 64a [Drosophila melanogaster]	187.572
A0A151I3H0	0.932	38	DmelGr64a NP_728920.1 gustatory receptor 64a [Drosophila melanogaster]	35.416
A0A1J1IGZ8	0.992	232	DmelGr64a NP_728920.1 gustatory receptor 64a [Drosophila melanogaster]	230.144
A0A1A9WTN4	0.989	187	SkowGRL1	184.943
A0A0M8ZVV7	0.963	60	SkowGRL1	57.78
A0A151I055	0.962	49	DmelGr64a NP_728920.1 gustatory receptor 64a [Drosophila melanogaster]	47.138
A0A2S2PFQ5	0.834	53	DmelGr64a NP_728920.1 gustatory receptor 64a [Drosophila melanogaster]	44.202
B4IKH4	0.825	145	DmelGr64a NP_728920.1 gustatory receptor 64a [Drosophila melanogaster]	119.625
A0A195B5N9	0.969	36	DmelGr64a NP_728920.1 gustatory receptor 64a [Drosophila melanogaster]	34.884
C4B7X3	0.99	206	SkowGRL1	203.94
A0A0L0CLH6	0.989	218	SkowGRL1	215.602
A0A226E889	0.931	48	DmelGr64a NP_728920.1 gustatory receptor 64a [Drosophila melanogaster]	44.688
A0A182TCJ1	0.985	174	SkowGRL1	171.39
A0A1Y1NME4	0.928	159	DmelGr64a NP_728920.1 gustatory receptor 64a [Drosophila melanogaster]	147.552
A0A240SYT9	0.781	143	DmelGr64a NP_728920.1 gustatory receptor 64a [Drosophila melanogaster]	111.683
B7QLM8	0.945	45	DmelGr64a NP_728920.1 gustatory receptor 64a [Drosophila melanogaster]	42.525
A0A182PDR7	0.923	46	DmelGr64a NP_728920.1 gustatory receptor 64a [Drosophila melanogaster]	42.458
A0A067R6I2	0.976	52	DmelGr64a NP_728920.1 gustatory receptor 64a [Drosophila melanogaster]	50.752
A0A2U9NK68	0.931	45	DmelGr64a NP_728920.1 gustatory receptor 64a [Drosophila melanogaster]	41.895
A0A1S6J142	0.987	188	SkowGRL1	185.556
A0A139WAS9	0.982	181	SkowGRL1	177.742
A0A2P1JHC1	0.8	83	DmelGr64a NP_728920.1 gustatory receptor 64a [Drosophila melanogaster]	66.4
T1K3Z5	0.917	63	DmelGr64a NP_728920.1 gustatory receptor 64a [Drosophila melanogaster]	57.771
E9FSL0	0.946	98	DmelGr64a NP_728920.1 gustatory receptor 64a [Drosophila melanogaster]	92.708
A0A2J7R2S6	0.99	197	SkowGRL1	195.03
R9PSR0	0.796	89	DmelGr64a NP_728920.1 gustatory receptor 64a [Drosophila melanogaster]	70.844
A0A226E3R6	0.96	49	DmelGr64a NP_728920.1 gustatory receptor 64a [Drosophila melanogaster]	47.04
A0A139WBN1	0.876	76	DmelGr64a NP_728920.1 gustatory receptor 64a [Drosophila melanogaster]	66.576
A0A226DJ00	0.931	46	DmelGr64a NP_728920.1 gustatory receptor 64a [Drosophila melanogaster]	42.826
A0A232F7Y6	0.792	79	DmelGr64a NP_728920.1 gustatory receptor 64a [Drosophila melanogaster]	62.568
A0A2P9JY83	0.761	145	DmelGr64a NP_728920.1 gustatory receptor 64a [Drosophila melanogaster]	110.345
A0A182L6R3	0.986	163	SkowGRL1	160.718
A0A182IVL4	0.943	75	DmelGr64a NP_728920.1 gustatory receptor 64a [Drosophila melanogaster]	70.725
A0A1I8M1M1	0.931	52	DmelGr64a NP_728920.1 gustatory receptor 64a [Drosophila melanogaster]	48.412
A0A1W4WU17	0.98	124	SkowGRL1	121.52
A0A226E2C9	0.935	93	DmelGr64a NP_728920.1 gustatory receptor 64a [Drosophila melanogaster]	86.955
J9KUP4	0.923	42	DmelGr64a NP_728920.1 gustatory receptor 64a [Drosophila melanogaster]	38.766
A0A182JXJ1	0.93	79	DmelGr64a NP_728920.1 gustatory receptor 64a [Drosophila melanogaster]	73.47
A0A139WAU2	0.978	173	SkowGRL1	169.194
B7PFC0	0.943	48	DmelGr64a NP_728920.1 gustatory receptor 64a [Drosophila melanogaster]	45.264
A0A2I4PH50	0.981	175	SkowGRL1	171.675
A0A1W0X8F3	0.945	129	DmelGr64a NP_728920.1 gustatory receptor 64a [Drosophila melanogaster]	121.905
A0A2J7QMQ4	0.97	59	DmelGr64a NP_728920.1 gustatory receptor 64a [Drosophila melanogaster]	57.23
J9KQA0	0.883	152	DmelGr64a NP_728920.1 gustatory receptor 64a [Drosophila melanogaster]	134.216
A0A0K8TIK5	0.94	50	DmelGr64a NP_728920.1 gustatory receptor 64a [Drosophila melanogaster]	47
A0A0K8V7E5	0.955	56	DmelGr64a NP_728920.1 gustatory receptor 64a [Drosophila melanogaster]	53.48
A0A1D1VUA7	0.761	63	TtraGRL2 gi|923120380|ref|XP_013753662.1| hypothetical protein AMSG_10508 [Thecamonas trahens ATCC 50062] >gi|906561266|gb|KNC54509.1| hypothetical protein AMSG_10508 [Thecamonas trahens ATCC 50062]	47.943
A0A0P6DXD9	0.949	179	DmelGr64a NP_728920.1 gustatory receptor 64a [Drosophila melanogaster]	169.871
A0A158P1K4	0.955	63	DmelGr64a NP_728920.1 gustatory receptor 64a [Drosophila melanogaster]	60.165
A0A0A9X8K2	0.951	52	DmelGr64a NP_728920.1 gustatory receptor 64a [Drosophila melanogaster]	49.452
A0A232F7W6	0.988	188	SkowGRL1	185.744
B4J9P3	0.929	86	DmelGr64a NP_728920.1 gustatory receptor 64a [Drosophila melanogaster]	79.894
A0A164PAP3	0.941	65	DmelGr64a NP_728920.1 gustatory receptor 64a [Drosophila melanogaster]	61.165
A0A087ZVZ0	0.797	43	DmelGr64a NP_728920.1 gustatory receptor 64a [Drosophila melanogaster]	34.271
M3UZF2	0.984	81	SkowGRL1	79.704
E2C079	0.993	176	SkowGRL1	174.768
A0A158NQV7	0.904	87	DmelGr64a NP_728920.1 gustatory receptor 64a [Drosophila melanogaster]	78.648
D6W8K5	0.943	50	DmelGr64a NP_728920.1 gustatory receptor 64a [Drosophila melanogaster]	47.15
A0A1A9WBC2	0.891	126	DmelGr64a NP_728920.1 gustatory receptor 64a [Drosophila melanogaster]	112.266
A0A182UWH3	0.985	146	SkowGRL1	143.81
A0A221I0L6	0.98	141	SkowGRL1	138.18
J9M5J4	0.799	30	DmelGr64a NP_728920.1 gustatory receptor 64a [Drosophila melanogaster]	23.97
A0A1I8EVT0	0.953	86	DmelGr64a NP_728920.1 gustatory receptor 64a [Drosophila melanogaster]	81.958
A0A0P5MTE5	0.951	51	DmelGr64a NP_728920.1 gustatory receptor 64a [Drosophila melanogaster]	48.501
D7EIC5	0.951	78	DmelGr64a NP_728920.1 gustatory receptor 64a [Drosophila melanogaster]	74.178
A0A151WY64	0.89	132	DmelGr64a NP_728920.1 gustatory receptor 64a [Drosophila melanogaster]	117.48
A0A1J1IRA5	0.818	152	DmelGr64a NP_728920.1 gustatory receptor 64a [Drosophila melanogaster]	124.336
A0A2S2Q2H8	0.941	50	DmelGr64a NP_728920.1 gustatory receptor 64a [Drosophila melanogaster]	47.05
A0A226DBM0	0.938	148	DmelGr64a NP_728920.1 gustatory receptor 64a [Drosophila melanogaster]	138.824
T1JBZ0	0.961	135	DmelGr64a NP_728920.1 gustatory receptor 64a [Drosophila melanogaster]	129.735
A0A061SLH1	0.916	209	DmelGr64a NP_728920.1 gustatory receptor 64a [Drosophila melanogaster]	191.444
Q8I1F0	0.924	51	DmelGr64a NP_728920.1 gustatory receptor 64a [Drosophila melanogaster]	47.124
D6WDS1	0.953	42	DmelGr64a NP_728920.1 gustatory receptor 64a [Drosophila melanogaster]	40.026
E2ARH4	0.986	76	SkowGRL1	74.936
A0A226EU45	0.949	44	DmelGr64a NP_728920.1 gustatory receptor 64a [Drosophila melanogaster]	41.756
A0A182RQ55	0.86	39	DmelGr64a NP_728920.1 gustatory receptor 64a [Drosophila melanogaster]	33.54
A0A0L0BPW6	0.892	88	DmelGr64a NP_728920.1 gustatory receptor 64a [Drosophila melanogaster]	78.496
A0A1B0AAM5	0.96	86	DmelGr64a NP_728920.1 gustatory receptor 64a [Drosophila melanogaster]	82.56
E2AF60	0.992	187	SkowGRL1	185.504
A0A232FN92	0.916	157	DmelGr64a NP_728920.1 gustatory receptor 64a [Drosophila melanogaster]	143.812
A0A195E743	0.989	195	SkowGRL1	192.855
A0A2P8ZMD8	0.866	146	DmelGr64a NP_728920.1 gustatory receptor 64a [Drosophila melanogaster]	126.436
A0A0L0CMG9	0.924	45	DmelGr64a NP_728920.1 gustatory receptor 64a [Drosophila melanogaster]	41.58
A0A195CWI9	0.993	216	SkowGRL1	214.488
A0A2L1TG83	0.991	198	SkowGRL1	196.218
Q29HC2	0.849	64	DmelGr64a NP_728920.1 gustatory receptor 64a [Drosophila melanogaster]	54.336
A0A0L7QV02	0.884	128	DmelGr64a NP_728920.1 gustatory receptor 64a [Drosophila melanogaster]	113.152
A0A182UBD0	0.817	39	DmelGr64a NP_728920.1 gustatory receptor 64a [Drosophila melanogaster]	31.863
T1HCN5	0.984	144	SkowGRL1	141.696
J9LC24	0.918	30	DmelGr64a NP_728920.1 gustatory receptor 64a [Drosophila melanogaster]	27.54
A0A195C861	0.988	92	SkowGRL1	90.896
B8PUN6	0.943	86	DmelGr64a NP_728920.1 gustatory receptor 64a [Drosophila melanogaster]	81.098
A0A182JSN9	0.977	159	SkowGRL1	155.343
A0A1Y1NL08	0.876	198	DmelGr64a NP_728920.1 gustatory receptor 64a [Drosophila melanogaster]	173.448
A0A0C9R8L8	0.992	227	SkowGRL1	225.184
A0A2A4JRW1	0.917	79	DmelGr64a NP_728920.1 gustatory receptor 64a [Drosophila melanogaster]	72.443
D6WB86	0.929	38	DmelGr64a NP_728920.1 gustatory receptor 64a [Drosophila melanogaster]	35.302
K7J888	0.987	183	SkowGRL1	180.621
E2BPG5	0.944	134	DmelGr64a NP_728920.1 gustatory receptor 64a [Drosophila melanogaster]	126.496
A0A226ENS5	0.948	43	DmelGr64a NP_728920.1 gustatory receptor 64a [Drosophila melanogaster]	40.764
A0A195C4G2	0.936	83	DmelGr64a NP_728920.1 gustatory receptor 64a [Drosophila melanogaster]	77.688
D4G7D5	0.917	104	DmelGr64a NP_728920.1 gustatory receptor 64a [Drosophila melanogaster]	95.368
A0A0P5N715	0.953	46	DmelGr64a NP_728920.1 gustatory receptor 64a [Drosophila melanogaster]	43.838
A0A0K0J020	0.953	49	DmelGr64a NP_728920.1 gustatory receptor 64a [Drosophila melanogaster]	46.697
A0A1D1VMZ9	0.956	154	DmelGr64a NP_728920.1 gustatory receptor 64a [Drosophila melanogaster]	147.224
B7QGI4	0.969	45	DmelGr64a NP_728920.1 gustatory receptor 64a [Drosophila melanogaster]	43.605
A0A182QIA1	0.933	49	DmelGr64a NP_728920.1 gustatory receptor 64a [Drosophila melanogaster]	45.717
A0A087ZVZ3	0.984	176	SkowGRL1	173.184
E2ATR4	0.978	177	SkowGRL1	173.106
A0A1D2NMT5	0.939	43	DmelGr64a NP_728920.1 gustatory receptor 64a [Drosophila melanogaster]	40.377
A0A1W0X3D7	0.949	81	DmelGr64a NP_728920.1 gustatory receptor 64a [Drosophila melanogaster]	76.869
A0A087ZNE4	0.952	47	DmelGr64a NP_728920.1 gustatory receptor 64a [Drosophila melanogaster]	44.744
E2B350	0.993	165	SkowGRL1	163.845
A0A1J0KKS6	0.884	81	DmelGr64a NP_728920.1 gustatory receptor 64a [Drosophila melanogaster]	71.604
E9GXP6	0.941	43	DmelGr64a NP_728920.1 gustatory receptor 64a [Drosophila melanogaster]	40.463
A0A226DS86	0.916	35	DmelGr64a NP_728920.1 gustatory receptor 64a [Drosophila melanogaster]	32.06
A0A0L0BX63	0.916	91	DmelGr64a NP_728920.1 gustatory receptor 64a [Drosophila melanogaster]	83.356
A0A195ECA0	0.878	131	DmelGr64a NP_728920.1 gustatory receptor 64a [Drosophila melanogaster]	115.018
A0A240SXR5	0.773	166	DmelGr64a NP_728920.1 gustatory receptor 64a [Drosophila melanogaster]	128.318
T1GTQ3	0.808	45	DmelGr64a NP_728920.1 gustatory receptor 64a [Drosophila melanogaster]	36.36
A0A182T1S4	0.937	137	NvecGRL1	128.369
A0A1S6J156	0.979	205	SkowGRL1	200.695
A0A226EWR4	0.956	33	DmelGr64a NP_728920.1 gustatory receptor 64a [Drosophila melanogaster]	31.548
A0A1J1ISK1	0.943	46	DmelGr64a NP_728920.1 gustatory receptor 64a [Drosophila melanogaster]	43.378
B4KVT8	0.982	187	SkowGRL1	183.634
A0A194PZB7	0.787	44	DmelGr64a NP_728920.1 gustatory receptor 64a [Drosophila melanogaster]	34.628
A0A182SCC6	0.83	47	DmelGr64a NP_728920.1 gustatory receptor 64a [Drosophila melanogaster]	39.01
B4GRT7	0.779	70	DmelGr64a NP_728920.1 gustatory receptor 64a [Drosophila melanogaster]	54.53
T1GQC4	0.895	144	DmelGr64a NP_728920.1 gustatory receptor 64a [Drosophila melanogaster]	128.88
E9I8U7	0.921	115	DmelGr64a NP_728920.1 gustatory receptor 64a [Drosophila melanogaster]	105.915
A0A1Q1NIS0	0.809	139	DmelGr64a NP_728920.1 gustatory receptor 64a [Drosophila melanogaster]	112.451
A0A2U9NJG3	0.937	63	NvecGRL1	59.031
A0A226F5U9	0.947	32	DmelGr64a NP_728920.1 gustatory receptor 64a [Drosophila melanogaster]	30.304
A0A0U3UL42	0.967	208	SkowGRL1	201.136
A0A0L7K4R1	0.934	67	DmelGr64a NP_728920.1 gustatory receptor 64a [Drosophila melanogaster]	62.578
A0A212FC10	0.971	207	SkowGRL1	200.997
A0A195BPT9	0.985	180	SkowGRL1	177.3
A0A226F3I7	0.991	314	DmelGr64a NP_728920.1 gustatory receptor 64a [Drosophila melanogaster]	311.174
A0A1A9X4W4	0.938	52	DmelGr64a NP_728920.1 gustatory receptor 64a [Drosophila melanogaster]	48.776
A0A2H1V8T2	0.973	48	DmelGr64a NP_728920.1 gustatory receptor 64a [Drosophila melanogaster]	46.704
A0A226F2Y4	0.933	49	DmelGr64a NP_728920.1 gustatory receptor 64a [Drosophila melanogaster]	45.717
A0A0G2UGK2	0.983	149	SkowGRL1	146.467
A0A139WN44	0.843	29	DmelGr64a NP_728920.1 gustatory receptor 64a [Drosophila melanogaster]	24.447
A0A2A3EP11	0.983	181	SkowGRL1	177.923
A0A194QYU4	0.808	50	DmelGr64a NP_728920.1 gustatory receptor 64a [Drosophila melanogaster]	40.4
A0A226F1R0	0.947	37	DmelGr64a NP_728920.1 gustatory receptor 64a [Drosophila melanogaster]	35.039
A0A1X9PB81	0.989	96	DmelGr64a NP_728920.1 gustatory receptor 64a [Drosophila melanogaster]	94.944
A0A0M5KAR7	0.742	149	DmelGr64a NP_728920.1 gustatory receptor 64a [Drosophila melanogaster]	110.558
A0A226EWB5	0.913	43	DmelGr64a NP_728920.1 gustatory receptor 64a [Drosophila melanogaster]	39.259
B4JF10	0.982	149	SkowGRL1	146.318
A0A195DA60	0.902	34	DmelGr64a NP_728920.1 gustatory receptor 64a [Drosophila melanogaster]	30.668
M3UZH2	0.826	143	DmelGr64a NP_728920.1 gustatory receptor 64a [Drosophila melanogaster]	118.118
A0A139WGM0	0.946	81	DmelGr64a NP_728920.1 gustatory receptor 64a [Drosophila melanogaster]	76.626
A0A2R7WMA1	0.951	137	DmelGr64a NP_728920.1 gustatory receptor 64a [Drosophila melanogaster]	130.287
A0A1B0BGC1	0.984	169	SkowGRL1	166.296
K7JJM9	0.867	45	DmelGr64a NP_728920.1 gustatory receptor 64a [Drosophila melanogaster]	39.015
A0A0L0DUY0	1	536	TtraGRL1 gi|923135227|ref|XP_013761079.1| hypothetical protein AMSG_02047 [Thecamonas trahens ATCC 50062] >gi|906562792|gb|KNC56035.1| hypothetical protein AMSG_02047 [Thecamonas trahens ATCC 50062]	536
A0A182YHR8	0.752	141	DmelGr64a NP_728920.1 gustatory receptor 64a [Drosophila melanogaster]	106.032
A0A0L7KVE4	0.907	78	DmelGr64a NP_728920.1 gustatory receptor 64a [Drosophila melanogaster]	70.746
M3VK56	0.782	121	DmelGr64a NP_728920.1 gustatory receptor 64a [Drosophila melanogaster]	94.622
B4MXA9	0.977	123	SkowGRL1	120.171
A0A2H1VVN1	0.901	151	DmelGr64a NP_728920.1 gustatory receptor 64a [Drosophila melanogaster]	136.051
A0A1J0KKT0	0.888	30	DmelGr64a NP_728920.1 gustatory receptor 64a [Drosophila melanogaster]	26.64
A0A0A9XKR9	0.903	47	DmelGr64a NP_728920.1 gustatory receptor 64a [Drosophila melanogaster]	42.441
A0A2S0BE28	0.917	62	DmelGr64a NP_728920.1 gustatory receptor 64a [Drosophila melanogaster]	56.854
A0A226F0C2	0.965	202	DmelGr64a NP_728920.1 gustatory receptor 64a [Drosophila melanogaster]	194.93
T1KM56	0.796	55	DmelGr64a NP_728920.1 gustatory receptor 64a [Drosophila melanogaster]	43.78
A0A1W0WEV0	0.939	162	DmelGr64a NP_728920.1 gustatory receptor 64a [Drosophila melanogaster]	152.118
E2AMG2	0.989	182	SkowGRL1	179.998
A0A182WJW9	0.843	45	DmelGr64a NP_728920.1 gustatory receptor 64a [Drosophila melanogaster]	37.935
A0A2I4PHF3	0.981	146	SkowGRL1	143.226
A0A1I8EK49	0.948	49	DmelGr64a NP_728920.1 gustatory receptor 64a [Drosophila melanogaster]	46.452
A0A182G370	0.989	198	SkowGRL1	195.822
A0A0P6B205	0.896	42	DmelGr64a NP_728920.1 gustatory receptor 64a [Drosophila melanogaster]	37.632
A0A0N8E901	0.864	95	DmelGr64a NP_728920.1 gustatory receptor 64a [Drosophila melanogaster]	82.08
A0A2A4K114	0.988	167	SkowGRL1	164.996
B4G624	0.88	55	DmelGr64a NP_728920.1 gustatory receptor 64a [Drosophila melanogaster]	48.4
A0A226EWK9	0.934	36	DmelGr64a NP_728920.1 gustatory receptor 64a [Drosophila melanogaster]	33.624
A0A2U9NK73	0.973	100	SkowGRL1	97.3
H3F1S9	0.917	84	DmelGr64a NP_728920.1 gustatory receptor 64a [Drosophila melanogaster]	77.028
B4M027	0.797	84	DmelGr64a NP_728920.1 gustatory receptor 64a [Drosophila melanogaster]	66.948
A0A131ZWF4	0.924	188	DmelGr64a NP_728920.1 gustatory receptor 64a [Drosophila melanogaster]	173.712
A0A1B3P5M7	0.984	185	SkowGRL1	182.04
C0Z3Q7	0.986	167	SkowGRL1	164.662
A0A195E016	0.98	176	SkowGRL1	172.48
A0A016VI29	0.84	69	DmelGr64a NP_728920.1 gustatory receptor 64a [Drosophila melanogaster]	57.96
A0A2R7VX90	0.534	52	TtraGRL6 XP_013755387.1 hypothetical protein AMSG_08306 [Thecamonas trahens ATCC 50062]	27.768
A0A182KDP9	0.744	144	DmelGr64a NP_728920.1 gustatory receptor 64a [Drosophila melanogaster]	107.136
A0A0L0C365	0.896	72	DmelGr64a NP_728920.1 gustatory receptor 64a [Drosophila melanogaster]	64.512
A2AX89	0.987	189	SkowGRL1	186.543
A0A240SYF5	0.768	65	DmelGr64a NP_728920.1 gustatory receptor 64a [Drosophila melanogaster]	49.92
E2BWZ6	0.962	28	SkowGRL1	26.936
A0A1J1IX83	0.986	83	SkowGRL1	81.838
A0A1A9W091	0.88	70	DmelGr64a NP_728920.1 gustatory receptor 64a [Drosophila melanogaster]	61.6
A0A182P3F0	0.908	132	DmelGr64a NP_728920.1 gustatory receptor 64a [Drosophila melanogaster]	119.856
A0A1Y1MSP3	0.782	65	DmelGr64a NP_728920.1 gustatory receptor 64a [Drosophila melanogaster]	50.83
A0A2I4PH23	0.98	143	SkowGRL1	140.14
A0A182PLP3	0.89	31	DmelGr64a NP_728920.1 gustatory receptor 64a [Drosophila melanogaster]	27.59
A0A232FLT4	0.983	179	SkowGRL1	175.957
A0A084W2X8	0.983	175	SkowGRL1	172.025
A0A2W1BNU1	0.915	33	DmelGr64a NP_728920.1 gustatory receptor 64a [Drosophila melanogaster]	30.195
A0A226E9S7	0.928	46	DmelGr64a NP_728920.1 gustatory receptor 64a [Drosophila melanogaster]	42.688
A0A2S2QAU8	0.922	75	DmelGr64a NP_728920.1 gustatory receptor 64a [Drosophila melanogaster]	69.15
A0A182PZ67	0.927	79	DmelGr64a NP_728920.1 gustatory receptor 64a [Drosophila melanogaster]	73.233
A0A1J1IBL1	0.98	148	SkowGRL1	145.04
J9KRY9	0.931	94	NvecGRL1	87.514
A0A1B0GFD8	0.994	250	SkowGRL1	248.5
A0A2P9JY81	0.987	127	SkowGRL1	125.349
A0A223HD62	0.989	167	SkowGRL1	165.163
A0A182J632	0.946	53	DmelGr64a NP_728920.1 gustatory receptor 64a [Drosophila melanogaster]	50.138
A0A195FRJ6	0.99	212	SkowGRL1	209.88
A0A1S5VFR3	0.855	92	DmelGr64a NP_728920.1 gustatory receptor 64a [Drosophila melanogaster]	78.66
A0A158NIT7	0.819	174	DmelGr64a NP_728920.1 gustatory receptor 64a [Drosophila melanogaster]	142.506
A0A0E3Y624	0.988	197	SkowGRL1	194.636
A0A212FF61	0.982	194	SkowGRL1	190.508
A0A182QFH4	0.818	83	DmelGr64a NP_728920.1 gustatory receptor 64a [Drosophila melanogaster]	67.894
A0A0A9YTQ9	0.797	74	DmelGr64a NP_728920.1 gustatory receptor 64a [Drosophila melanogaster]	58.978
A0A1J1HI99	0.949	46	DmelGr64a NP_728920.1 gustatory receptor 64a [Drosophila melanogaster]	43.654
A0A139WJQ1	0.989	203	SkowGRL1	200.767
A0A182MV61	0.922	46	DmelGr64a NP_728920.1 gustatory receptor 64a [Drosophila melanogaster]	42.412
A0A195BRV4	0.752	98	DmelGr64a NP_728920.1 gustatory receptor 64a [Drosophila melanogaster]	73.696
A0A182N6J5	0.991	202	SkowGRL1	200.182
A0A1S4G5A8	0.802	63	DmelGr64a NP_728920.1 gustatory receptor 64a [Drosophila melanogaster]	50.526
D7F933	0.923	78	DmelGr64a NP_728920.1 gustatory receptor 64a [Drosophila melanogaster]	71.994
A0A139WAJ5	0.989	199	SkowGRL1	196.811
A0A2P8XDQ9	0.946	51	DmelGr64a NP_728920.1 gustatory receptor 64a [Drosophila melanogaster]	48.246
A0A240SXS3	0.985	189	SkowGRL1	186.165
B4IYG1	0.956	44	DmelGr64a NP_728920.1 gustatory receptor 64a [Drosophila melanogaster]	42.064
A0A139WFL5	0.898	38	DmelGr64a NP_728920.1 gustatory receptor 64a [Drosophila melanogaster]	34.124
A0A0U3UL27	0.915	85	DmelGr64a NP_728920.1 gustatory receptor 64a [Drosophila melanogaster]	77.775
A0A226E977	0.88	37	DmelGr64a NP_728920.1 gustatory receptor 64a [Drosophila melanogaster]	32.56
A0A0L7QP53	0.974	103	SkowGRL1	100.322
A0A2A3ES06	0.99	198	SkowGRL1	196.02
A0A0P6H1B8	0.85	95	DmelGr64a NP_728920.1 gustatory receptor 64a [Drosophila melanogaster]	80.75
A0A226EKR0	0.961	149	DmelGr64a NP_728920.1 gustatory receptor 64a [Drosophila melanogaster]	143.189
A0A1W0X3F9	0.948	53	DmelGr64a NP_728920.1 gustatory receptor 64a [Drosophila melanogaster]	50.244
A0A1J0KKQ1	0.831	122	DmelGr64a NP_728920.1 gustatory receptor 64a [Drosophila melanogaster]	101.382
A0A226EEK4	0.883	142	DmelGr64a NP_728920.1 gustatory receptor 64a [Drosophila melanogaster]	125.386
A0A232FDY9	0.985	144	SkowGRL1	141.84
A0A195CPM9	0.99	247	SkowGRL1	244.53
A0A0C9RBR1	0.987	213	SkowGRL1	210.231
A0A212F4W3	0.326	52	TtraGRL6 XP_013755387.1 hypothetical protein AMSG_08306 [Thecamonas trahens ATCC 50062]	16.952
B1B1Q2	0.99	142	SkowGRL1	140.58
A0A0L0CN08	0.956	81	DmelGr64a NP_728920.1 gustatory receptor 64a [Drosophila melanogaster]	77.436
A0A240SXP4	0.985	173	SkowGRL1	170.405
A0A182JBP7	0.759	31	DmelGr64a NP_728920.1 gustatory receptor 64a [Drosophila melanogaster]	23.529
A0A2U9NJC7	0.947	37	DmelGr64a NP_728920.1 gustatory receptor 64a [Drosophila melanogaster]	35.039
A0A0L7QYT6	0.935	87	DmelGr64a NP_728920.1 gustatory receptor 64a [Drosophila melanogaster]	81.345
M3TZ02	0.966	47	DmelGr64a NP_728920.1 gustatory receptor 64a [Drosophila melanogaster]	45.402
A0A0M4ECX5	0.926	86	NvecGRL1	79.636
T1GPT3	0.981	132	SkowGRL1	129.492
A0A1A9X5T9	0.919	35	DmelGr64a NP_728920.1 gustatory receptor 64a [Drosophila melanogaster]	32.165
A0A1S4E9L7	0.981	145	SkowGRL1	142.245
A0A226EX80	0.964	41	DmelGr64a NP_728920.1 gustatory receptor 64a [Drosophila melanogaster]	39.524
U5NFU1	0.984	197	SkowGRL1	193.848
A0A1J1IW96	0.934	37	DmelGr64a NP_728920.1 gustatory receptor 64a [Drosophila melanogaster]	34.558
E2BZM4	0.986	61	SkowGRL1	60.146
A0A084WQ73	0.843	124	DmelGr64a NP_728920.1 gustatory receptor 64a [Drosophila melanogaster]	104.532
A0A0Q9WP05	0.986	208	SkowGRL1	205.088
A0A139WIC7	0.881	173	DmelGr64a NP_728920.1 gustatory receptor 64a [Drosophila melanogaster]	152.413
B7Q8H7	0.948	75	DmelGr64a NP_728920.1 gustatory receptor 64a [Drosophila melanogaster]	71.1
A0A151JQN2	0.924	53	NvecGRL1	48.972
A0A0M3SBN0	0.978	146	SkowGRL1	142.788
T1HDN0	0.876	146	DmelGr64a NP_728920.1 gustatory receptor 64a [Drosophila melanogaster]	127.896
A0A1J1IYU5	0.941	64	DmelGr64a NP_728920.1 gustatory receptor 64a [Drosophila melanogaster]	60.224
A0A2S2QAW1	0.937	49	DmelGr64a NP_728920.1 gustatory receptor 64a [Drosophila melanogaster]	45.913
T1K7T1	0.874	144	TtraGRL2 gi|923120380|ref|XP_013753662.1| hypothetical protein AMSG_10508 [Thecamonas trahens ATCC 50062] >gi|906561266|gb|KNC54509.1| hypothetical protein AMSG_10508 [Thecamonas trahens ATCC 50062]	125.856
E2B438	0.99	163	SkowGRL1	161.37
A0A226EH17	0.935	92	DmelGr64a NP_728920.1 gustatory receptor 64a [Drosophila melanogaster]	86.02
H9J1M9	0.996	136	DmelGr64a NP_728920.1 gustatory receptor 64a [Drosophila melanogaster]	135.456
A0A182NCC7	0.92	36	DmelGr64a NP_728920.1 gustatory receptor 64a [Drosophila melanogaster]	33.12
M3V896	0.991	224	SkowGRL1	221.984
A0A182SIU2	0.887	37	DmelGr64a NP_728920.1 gustatory receptor 64a [Drosophila melanogaster]	32.819
A0A151WHN2	0.987	118	SkowGRL1	116.466
A0A0L0BPV6	0.872	138	DmelGr64a NP_728920.1 gustatory receptor 64a [Drosophila melanogaster]	120.336
K7JD16	0.991	237	SkowGRL1	234.867
A0A0S1TR42	0.971	57	DmelGr64a NP_728920.1 gustatory receptor 64a [Drosophila melanogaster]	55.347
J9HSS4	0.935	39	DmelGr64a NP_728920.1 gustatory receptor 64a [Drosophila melanogaster]	36.465
A0A1I8NIG5	0.972	118	SkowGRL1	114.696
A0A182M019	0.971	193	SkowGRL1	187.403
A0A1I8QA93	0.948	48	DmelGr64a NP_728920.1 gustatory receptor 64a [Drosophila melanogaster]	45.504
J9HYV4	0.924	33	DmelGr64a NP_728920.1 gustatory receptor 64a [Drosophila melanogaster]	30.492
A0A1P8P1M7	0.986	170	SkowGRL1	167.62
A0A182KTW1	0.888	62	DmelGr64a NP_728920.1 gustatory receptor 64a [Drosophila melanogaster]	55.056
A0A240SXT2	0.87	41	DmelGr64a NP_728920.1 gustatory receptor 64a [Drosophila melanogaster]	35.67
E9HV86	0.879	45	DmelGr64a NP_728920.1 gustatory receptor 64a [Drosophila melanogaster]	39.555
A0A0N0BJD7	0.815	45	DmelGr64a NP_728920.1 gustatory receptor 64a [Drosophila melanogaster]	36.675
E2BZM7	0.977	155	SkowGRL1	151.435
T1KWA2	0.922	187	NvecGRL1	172.414
A0A1A9X4F3	0.936	155	DmelGr64a NP_728920.1 gustatory receptor 64a [Drosophila melanogaster]	145.08
A0A182FZW5	0.831	38	DmelGr64a NP_728920.1 gustatory receptor 64a [Drosophila melanogaster]	31.578
A0A0E3Y617	0.983	176	SkowGRL1	173.008
A0A0L0C6B3	0.822	59	DmelGr64a NP_728920.1 gustatory receptor 64a [Drosophila melanogaster]	48.498
A0A151WLM6	0.986	121	SkowGRL1	119.306
A0A1I8N5R4	0.977	172	SkowGRL1	168.044
A0A0P5TQ76	0.843	45	TtraGRL2 gi|923120380|ref|XP_013753662.1| hypothetical protein AMSG_10508 [Thecamonas trahens ATCC 50062] >gi|906561266|gb|KNC54509.1| hypothetical protein AMSG_10508 [Thecamonas trahens ATCC 50062]	37.935
A0A232EZQ8	0.991	212	SkowGRL1	210.092
A0A0M9A3I6	0.98	87	SkowGRL1	85.26
E2AR64	0.981	118	SkowGRL1	115.758
A0A088A9D7	0.991	170	SkowGRL1	168.47
A0A226E1S2	0.944	40	DmelGr64a NP_728920.1 gustatory receptor 64a [Drosophila melanogaster]	37.76
A0A2S2R9B0	0.897	35	DmelGr64a NP_728920.1 gustatory receptor 64a [Drosophila melanogaster]	31.395
S5TD71	0.805	40	DmelGr64a NP_728920.1 gustatory receptor 64a [Drosophila melanogaster]	32.2
A0A182UHA3	0.91	50	DmelGr64a NP_728920.1 gustatory receptor 64a [Drosophila melanogaster]	45.5
E0VTC6	0.982	209	SkowGRL1	205.238
W5JHK9	0.987	182	SkowGRL1	179.634
A0A2J7Q637	0.962	78	SkowGRL1	75.036
A0A2U9NJI6	0.985	82	SkowGRL1	80.77
A0A232EW14	0.967	79	SkowGRL1	76.393
A0A226DHI6	0.942	110	DmelGr64a NP_728920.1 gustatory receptor 64a [Drosophila melanogaster]	103.62
A0A183TXM7	0.83	133	DmelGr64a NP_728920.1 gustatory receptor 64a [Drosophila melanogaster]	110.39
E9IUJ9	0.995	131	SkowGRL1	130.345
A0A2A6BK01	0.96	49	TadhGRL1	47.04
A0A0T6BCR2	0.899	42	DmelGr64a NP_728920.1 gustatory receptor 64a [Drosophila melanogaster]	37.758
A0A2P9JY44	0.988	195	SkowGRL1	192.66
A0A1W0WXK8	0.919	97	NvecGRL1	89.143
A0A2P9JYB3	0.898	33	DmelGr64a NP_728920.1 gustatory receptor 64a [Drosophila melanogaster]	29.634
A0A2H4ZBD0	0.875	44	DmelGr64a NP_728920.1 gustatory receptor 64a [Drosophila melanogaster]	38.5
A0A2H1WWW4	0.954	37	DmelGr64a NP_728920.1 gustatory receptor 64a [Drosophila melanogaster]	35.298
A0A1J0KKX2	0.979	190	SkowGRL1	186.01
A0A0L7L8N3	0.982	202	SkowGRL1	198.364
E2A1T8	0.984	180	SkowGRL1	177.12
A0A2S2P1Q7	0.968	173	SkowGRL1	167.464
A0A226EKM4	0.92	44	DmelGr64a NP_728920.1 gustatory receptor 64a [Drosophila melanogaster]	40.48
A0A1I8PCU7	0.796	72	DmelGr64a NP_728920.1 gustatory receptor 64a [Drosophila melanogaster]	57.312
A0A1J0KKS3	0.918	38	NvecGRL1	34.884
A0A026VVR9	0.99	197	SkowGRL1	195.03
A0A151INR7	0.971	128	SkowGRL1	124.288
A0A0A9Z252	0.749	75	DmelGr64a NP_728920.1 gustatory receptor 64a [Drosophila melanogaster]	56.175
A0A2W1BWC9	0.941	36	DmelGr64a NP_728920.1 gustatory receptor 64a [Drosophila melanogaster]	33.876
A0A2A3E7K4	0.812	33	DmelGr64a NP_728920.1 gustatory receptor 64a [Drosophila melanogaster]	26.796
A0A226F1K2	0.931	40	DmelGr64a NP_728920.1 gustatory receptor 64a [Drosophila melanogaster]	37.24
A0A0C9QDA3	0.917	142	NvecGRL1	130.214
A0A1Y1NCY3	0.98	141	SkowGRL1	138.18
A0A1J1HNZ5	0.85	68	DmelGr64a NP_728920.1 gustatory receptor 64a [Drosophila melanogaster]	57.8
A0A2K8GKS0	0.99	200	SkowGRL1	198
A0A151WV59	0.985	161	SkowGRL1	158.585
A0A151IZI2	0.916	44	NvecGRL1	40.304
A0A1J1IPE5	0.987	162	SkowGRL1	159.894
A0A0L0CMX3	0.912	24	DmelGr64a NP_728920.1 gustatory receptor 64a [Drosophila melanogaster]	21.888
A0A182Y837	0.922	79	DmelGr64a NP_728920.1 gustatory receptor 64a [Drosophila melanogaster]	72.838
R9PSR5	0.984	131	SkowGRL1	128.904
A0A0K8TID8	0.98	154	SkowGRL1	150.92
A0A068FBH9	0.988	200	SkowGRL1	197.6
A0A2A3ESQ0	0.968	115	SkowGRL1	111.32
A0A2A3ES49	0.982	170	SkowGRL1	166.94
K7IZE7	0.987	213	SkowGRL1	210.231
A0A2J7QGW0	0.981	131	SkowGRL1	128.511
A0A1V9XJV3	0.912	47	DmelGr64a NP_728920.1 gustatory receptor 64a [Drosophila melanogaster]	42.864
A0A223HD89	0.915	49	NvecGRL1	44.835
A0A1B1V577	0.97	148	SkowGRL1	143.56
A0A182LW52	0.915	67	NvecGRL1	61.305
A0A1B6IZ87	0.915	51	DmelGr64a NP_728920.1 gustatory receptor 64a [Drosophila melanogaster]	46.665
A0A195B338	0.973	140	SkowGRL1	136.22
A0A2L1TG63	0.993	195	SkowGRL1	193.635
K7J8Z8	0.987	210	SkowGRL1	207.27
M3V892	0.876	91	DmelGr64a NP_728920.1 gustatory receptor 64a [Drosophila melanogaster]	79.716
A0A0T6AX93	0.874	45	DmelGr64a NP_728920.1 gustatory receptor 64a [Drosophila melanogaster]	39.33
A0A2P9JY74	0.985	146	SkowGRL1	143.81
B7Q780	0.888	161	DmelGr64a NP_728920.1 gustatory receptor 64a [Drosophila melanogaster]	142.968
A0A0U2EYV0	0.843	149	DmelGr64a NP_728920.1 gustatory receptor 64a [Drosophila melanogaster]	125.607
A0A182MC48	0.978	186	SkowGRL1	181.908
A0A084WLL7	0.794	63	DmelGr64a NP_728920.1 gustatory receptor 64a [Drosophila melanogaster]	50.022
A0A1J1J1W8	0.865	30	DmelGr64a NP_728920.1 gustatory receptor 64a [Drosophila melanogaster]	25.95
A0A0C9RYS6	1	405	AthaAT4G03820 Athaliana|AT4G03820|AT4G03820.1/1-437	405
A0A287XBP7	1	424	AthaAT4G03820 Athaliana|AT4G03820|AT4G03820.1/1-437	424
O49632	1	385	AthaAT4G03820 Athaliana|AT4G03820|AT4G03820.1/1-437	385
A0A194YRL2	1	431	AthaAT4G03820 Athaliana|AT4G03820|AT4G03820.1/1-437	431
A0A0B0PHW8	1	339	AthaAT4G03820 Athaliana|AT4G03820|AT4G03820.1/1-437	339
A0A0E0LQV8	1	396	AthaAT4G03820 Athaliana|AT4G03820|AT4G03820.1/1-437	396
A0A2P4HMQ2	1	380	AthaAT4G03820 Athaliana|AT4G03820|AT4G03820.1/1-437	380
A0A2U1KN56	1	294	AthaAT4G03820 Athaliana|AT4G03820|AT4G03820.1/1-437	294
A0A2U1Q0H0	1	149	AthaAT4G03820 Athaliana|AT4G03820|AT4G03820.1/1-437	149
A0A2I0LCD3	1	388	AthaAT4G03820 Athaliana|AT4G03820|AT4G03820.1/1-437	388
A0A1R3KB79	1	355	AthaAT4G03820 Athaliana|AT4G03820|AT4G03820.1/1-437	355
A0A0E0E418	1	413	AthaAT4G03820 Athaliana|AT4G03820|AT4G03820.1/1-437	413
A0A1D6BPX9	1	411	AthaAT4G03820 Athaliana|AT4G03820|AT4G03820.1/1-437	411
A0A0E0E417	1	412	AthaAT4G03820 Athaliana|AT4G03820|AT4G03820.1/1-437	412
A0A1R3GV79	1	414	AthaAT4G03820 Athaliana|AT4G03820|AT4G03820.1/1-437	414
M8BMJ2	1	256	AthaAT4G03820 Athaliana|AT4G03820|AT4G03820.1/1-437	256
A0A176VKI6	1	381	AthaAT4G03820 Athaliana|AT4G03820|AT4G03820.1/1-437	381
A0A0D2QA30	1	273	AthaAT4G03820 Athaliana|AT4G03820|AT4G03820.1/1-437	273
Q9M108	1	393	AthaAT4G03820 Athaliana|AT4G03820|AT4G03820.1/1-437	393
A0A2X0TN30	1	309	AthaAT4G03820 Athaliana|AT4G03820|AT4G03820.1/1-437	309
A0A0E0AXT1	1	400	AthaAT4G03820 Athaliana|AT4G03820|AT4G03820.1/1-437	400
A0A2N9EDM5	1	200	AthaAT4G03820 Athaliana|AT4G03820|AT4G03820.1/1-437	200
J3MUI5	1	253	AthaAT4G03820 Athaliana|AT4G03820|AT4G03820.1/1-437	253
A0A0R0HLX2	1	352	AthaAT4G03820 Athaliana|AT4G03820|AT4G03820.1/1-437	352
A0A059D9J9	1	245	AthaAT4G03820 Athaliana|AT4G03820|AT4G03820.1/1-437	245
A0A0D3E6Y6	1	293	AthaAT4G03820 Athaliana|AT4G03820|AT4G03820.1/1-437	293
A0A1D1YEC1	1	104	AthaAT4G03820 Athaliana|AT4G03820|AT4G03820.1/1-437	104
A0A087G239	1	143	AthaAT4G03820 Athaliana|AT4G03820|AT4G03820.1/1-437	143
A0A199W735	1	176	AthaAT4G03820 Athaliana|AT4G03820|AT4G03820.1/1-437	176
M7Z6M3	1	150	AthaAT4G03820 Athaliana|AT4G03820|AT4G03820.1/1-437	150
A0A1D6SDL2	1	135	AthaAT4G03820 Athaliana|AT4G03820|AT4G03820.1/1-437	135
A0A2N9HXV0	1	133	AthaAT4G03820 Athaliana|AT4G03820|AT4G03820.1/1-437	133
A0A2P5YDQ7	1	156	AthaAT4G03820 Athaliana|AT4G03820|AT4G03820.1/1-437	156
A0A2R6XLI8	1	378	AthaAT4G03820 Athaliana|AT4G03820|AT4G03820.1/1-437	378
A0A0U9HKN1	1	364	AthaAT4G03820 Athaliana|AT4G03820|AT4G03820.1/1-437	364
M8AMQ1	1	174	AthaAT4G03820 Athaliana|AT4G03820|AT4G03820.1/1-437	174
K7KIS3	1	171	AthaAT4G03820 Athaliana|AT4G03820|AT4G03820.1/1-437	171
M8AS82	1	158	AthaAT4G03820 Athaliana|AT4G03820|AT4G03820.1/1-437	158
A0A2H5PFB1	0.999	154	AthaAT4G03820 Athaliana|AT4G03820|AT4G03820.1/1-437	153.846
A0A0D3BUF1	0.999	75	AthaAT4G03820 Athaliana|AT4G03820|AT4G03820.1/1-437	74.925
A0A124SF70	0.999	135	AthaAT4G03820 Athaliana|AT4G03820|AT4G03820.1/1-437	134.865
M1B0T5	0.999	109	AthaAT4G03820 Athaliana|AT4G03820|AT4G03820.1/1-437	108.891
A0A2N9FS78	0.998	101	AthaAT4G03820 Athaliana|AT4G03820|AT4G03820.1/1-437	100.798
A0A067EBX3	0.999	113	AthaAT4G03820 Athaliana|AT4G03820|AT4G03820.1/1-437	112.887
A0A067K7E3	0.998	75	AthaAT4G03820 Athaliana|AT4G03820|AT4G03820.1/1-437	74.85
A0A2P2PSZ7	0.998	53	AthaAT4G03820 Athaliana|AT4G03820|AT4G03820.1/1-437	52.894
A0A2U1KBD7	0.997	115	AthaAT4G03820 Athaliana|AT4G03820|AT4G03820.1/1-437	114.655
M7ZR07	0.996	39	AthaAT4G03820 Athaliana|AT4G03820|AT4G03820.1/1-437	38.844
A0A2U1LXJ7	0.997	52	AthaAT4G03820 Athaliana|AT4G03820|AT4G03820.1/1-437	51.844
A0A0D6R1T1	0.995	95	AthaAT4G03820 Athaliana|AT4G03820|AT4G03820.1/1-437	94.525
A0A199W6E9	0.995	47	AthaAT4G03820 Athaliana|AT4G03820|AT4G03820.1/1-437	46.765
A0A0K9NYV3	0.994	98	AthaAT4G03820 Athaliana|AT4G03820|AT4G03820.1/1-437	97.412
M8BVE7	0.995	127	AthaAT4G03820 Athaliana|AT4G03820|AT4G03820.1/1-437	126.365
C1MGH9	0.995	201	AthaAT4G03820 Athaliana|AT4G03820|AT4G03820.1/1-437	199.995
A0A0E0K1C8	0.994	43	AthaAT4G03820 Athaliana|AT4G03820|AT4G03820.1/1-437	42.742
M8A647	0.993	49	AthaAT4G03820 Athaliana|AT4G03820|AT4G03820.1/1-437	48.657
A0A2P5XKH0	0.992	46	AthaAT4G03820 Athaliana|AT4G03820|AT4G03820.1/1-437	45.632
A0A078H5Z2	0.993	75	AthaAT4G03820 Athaliana|AT4G03820|AT4G03820.1/1-437	74.475
A0A2J6L9S7	0.993	72	AthaAT4G03820 Athaliana|AT4G03820|AT4G03820.1/1-437	71.496
M0SAT1	0.992	34	AthaAT4G03820 Athaliana|AT4G03820|AT4G03820.1/1-437	33.728
M8CJP0	0.992	44	AthaAT4G03820 Athaliana|AT4G03820|AT4G03820.1/1-437	43.648
B9G1U8	0.983	113	AthaAT4G03820 Athaliana|AT4G03820|AT4G03820.1/1-437	111.079
A0A0A9LCA0	0.983	73	AthaAT4G03820 Athaliana|AT4G03820|AT4G03820.1/1-437	71.759
A0A2U1PU26	0.973	28	AthaAT4G03820 Athaliana|AT4G03820|AT4G03820.1/1-437	27.244
U5D753	0.984	71	AthaAT4G03820 Athaliana|AT4G03820|AT4G03820.1/1-437	69.864
A0A0K9R6Q1	0.969	24	AthaAT4G03820 Athaliana|AT4G03820|AT4G03820.1/1-437	23.256
A0A2U1N8W8	0.972	35	AthaAT4G03820 Athaliana|AT4G03820|AT4G03820.1/1-437	34.02
A0A0K9RLU8	0.963	36	AthaAT4G03820 Athaliana|AT4G03820|AT4G03820.1/1-437	34.668
M0SQY6	0.959	62	AthaAT4G03820 Athaliana|AT4G03820|AT4G03820.1/1-437	59.458
A0A251P920	0.943	29	AthaAT3G20300 Athaliana|AT3G20300|AT3G20300.1/1-452	27.347
A0A0L8GCP3	0.801	14	AthaAT4G03820 Athaliana|AT4G03820|AT4G03820.1/1-437	11.214
A0A2N6P1D3	0.536	12	AthaAT3G20300 Athaliana|AT3G20300|AT3G20300.1/1-452	6.432
A0A1D3L8L3	0.624	17	AthaAT4G22270 Athaliana|AT4G22270|AT4G22270.1/1-437	10.608
S9VCD9	0.411	21	AthaAT4G03820 Athaliana|AT4G03820|AT4G03820.1/1-437	8.631
A0A2R5GLR8	0.426	19	AthaAT3G20300 Athaliana|AT3G20300|AT3G20300.1/1-452	8.094
A0A0U5C0N8	0.56	22	AthaAT4G22270 Athaliana|AT4G22270|AT4G22270.1/1-437	12.32
A0A0D2U7B2	0.591	21	AthaAT3G20300 Athaliana|AT3G20300|AT3G20300.1/1-452	12.411
Q6IHV6	0.536	19	AthaAT4G22270 Athaliana|AT4G22270|AT4G22270.1/1-437	10.184
F4PY48	0.284	17	AthaAT4G03820 Athaliana|AT4G03820|AT4G03820.1/1-437	4.828
A0A2I0AK27	0.515	14	AthaAT4G22270 Athaliana|AT4G22270|AT4G22270.1/1-437	7.21
W5HJQ0	0.439	20	AthaAT4G03820 Athaliana|AT4G03820|AT4G03820.1/1-437	8.78
A0A1Q9ESD9	0.668	8	AthaAT3G20300 Athaliana|AT3G20300|AT3G20300.1/1-452	5.344
A0A2A4K3J6	0.467	12	AthaAT4G22270 Athaliana|AT4G22270|AT4G22270.1/1-437	5.604
A0A1M3NGF3	0.461	7	AthaAT4G22270 Athaliana|AT4G22270|AT4G22270.1/1-437	3.227
A0A1Q9ER67	0.45	15	AthaAT3G20300 Athaliana|AT3G20300|AT3G20300.1/1-452	6.75
F2UPQ2	0.49	17	AthaAT3G20300 Athaliana|AT3G20300|AT3G20300.1/1-452	8.33
A0A183SF84	0.775	28	MpusGRL1 Micromonas pusilla XP_003054778.1	21.7
A0A074ZR37	0.389	13	AthaAT4G03820 Athaliana|AT4G03820|AT4G03820.1/1-437	5.057
A0A163JRI7	0.245	11	AthaAT1G67570 Athaliana|AT1G67570|AT1G67570.1/1-456	2.695
A0A1Q9EIB9	0.385	10	AthaAT4G22270 Athaliana|AT4G22270|AT4G22270.1/1-437	3.85
K4ATK7	0.372	26	AthaAT4G22270 Athaliana|AT4G22270|AT4G22270.1/1-437	9.672
D3BQB0	0.489	18	AthaAT4G03820 Athaliana|AT4G03820|AT4G03820.1/1-437	8.802
K7EFM0	0.345	8	AthaAT4G22270 Athaliana|AT4G22270|AT4G22270.1/1-437	2.76
A0A0C2F4X2	0.211	14	AthaAT3G20300 Athaliana|AT3G20300|AT3G20300.1/1-452	2.954
E3QPK9	0.338	15	AthaAT4G22270 Athaliana|AT4G22270|AT4G22270.1/1-437	5.07
A0A1Z5JW43	0.325	12	AthaAT4G22270 Athaliana|AT4G22270|AT4G22270.1/1-437	3.9
A0A2G8JTF2	0.321	12	AthaAT3G20300 Athaliana|AT3G20300|AT3G20300.1/1-452	3.852
E7F5Y6	0.308	18	AthaAT3G20300 Athaliana|AT3G20300|AT3G20300.1/1-452	5.544
A0A0L0DGC8	0.318	17	AthaAT4G22270 Athaliana|AT4G22270|AT4G22270.1/1-437	5.406
A0A1S4EJD3	0.311	23	AthaAT4G22270 Athaliana|AT4G22270|AT4G22270.1/1-437	7.153
A0A0L8H6X0	0.243	11	AthaAT4G03820 Athaliana|AT4G03820|AT4G03820.1/1-437	2.673
A0A094PRA1	0.383	8	AthaAT4G03820 Athaliana|AT4G03820|AT4G03820.1/1-437	3.064
A0A1I8NL30	0.328	13	AthaAT4G03820 Athaliana|AT4G03820|AT4G03820.1/1-437	4.264
A1D5P7	0.302	18	AthaAT4G03820 Athaliana|AT4G03820|AT4G03820.1/1-437	5.436
A0A0P5RYP0	0.274	13	AthaAT4G22270 Athaliana|AT4G22270|AT4G22270.1/1-437	3.562
L8H4Q2	0.37	22	AthaAT3G20300 Athaliana|AT3G20300|AT3G20300.1/1-452	8.14
A0A1V2MFK3	0.259	9	AthaAT4G22270 Athaliana|AT4G22270|AT4G22270.1/1-437	2.331
A0A0D2UEG2	0.431	12	AthaAT4G03820 Athaliana|AT4G03820|AT4G03820.1/1-437	5.172
A0A290Q6S0	0.416	16	AthaAT3G20300 Athaliana|AT3G20300|AT3G20300.1/1-452	6.656
A0A0L1HU58	0.253	14	AthaAT4G22270 Athaliana|AT4G22270|AT4G22270.1/1-437	3.542
A0A0K1EFW4	0.309	19	AthaAT4G03820 Athaliana|AT4G03820|AT4G03820.1/1-437	5.871
D0LJI1	0.376	10	AthaAT3G20300 Athaliana|AT3G20300|AT3G20300.1/1-452	3.76
A0A183A6B6	0.264	6	AthaAT4G03820 Athaliana|AT4G03820|AT4G03820.1/1-437	1.584
X6MYA9	0.242	11	AthaAT4G22270 Athaliana|AT4G22270|AT4G22270.1/1-437	2.662
A0A2R5G605	0.204	7	AthaAT1G67570 Athaliana|AT1G67570|AT1G67570.1/1-456	1.428
E8NG67	0.235	14	AthaAT4G22270 Athaliana|AT4G22270|AT4G22270.1/1-437	3.29
T1EY58	0.296	16	AthaAT4G03820 Athaliana|AT4G03820|AT4G03820.1/1-437	4.736
K0T9A8	0.369	9	AthaAT4G03820 Athaliana|AT4G03820|AT4G03820.1/1-437	3.321
A0A1C6WFD1	0.239	19	AthaAT3G20300 Athaliana|AT3G20300|AT3G20300.1/1-452	4.541
F2TYU3	0.211	7	AthaAT4G22270 Athaliana|AT4G22270|AT4G22270.1/1-437	1.477
A0A0L7LJE6	0.2	11	AthaAT3G20300 Athaliana|AT3G20300|AT3G20300.1/1-452	2.2
H2YZN3	0.206	14	AthaAT4G22270 Athaliana|AT4G22270|AT4G22270.1/1-437	2.884
A0A210QQ56	0.39	13	AthaAT4G03820 Athaliana|AT4G03820|AT4G03820.1/1-437	5.07
A0A1I8MAS2	1	233	DmelGr64a NP_728920.1 gustatory receptor 64a [Drosophila melanogaster]	233
A0A1W4W5K4	0.998	187	DmelGr64a NP_728920.1 gustatory receptor 64a [Drosophila melanogaster]	186.626
[truncated: 5,378 more rows]
