# Supplementary material for: A putative origin of the insect chemosensory receptor superfamily in the last common eukaryotic ancestor
Source: eLife. 2020 Dec 4;9:e62507. doi: 10.7554/eLife.62507 (PMC7746228; doi:10.7554/eLife.62507)
Supplement: Supplementary file 4. — The Python code is provided as a Jupyter notebook in HTML format, and includes the specific arguments used to run the HHsuite tools. [file elife-62507-supp4.zip]

Archive with 2 entries (2 files):
- 201130_Suppfile4_code.html
- __MACOSX/._201130_Suppfile4_code.html
