# Supplementary material for: A putative origin of the insect chemosensory receptor superfamily in the last common eukaryotic ancestor
Source: eLife. 2020 Dec 4;9:e62507. doi: 10.7554/eLife.62507 (PMC7746228; doi:10.7554/eLife.62507)
Supplement: Supplementary file 5. [file elife-62507-supp5.txt.zip]

Archive with 1 entries (1 files):
- 201130_Suppfile5_alignment.txt
